# Supplementary material for: Exploring the long-term effect of plastic on compost microbiome
Source: PLoS One. 2019 Mar 25;14(3):e0214376. doi: 10.1371/journal.pone.0214376 (PMC6433246; doi:10.1371/journal.pone.0214376)
Supplement: S7 Table — The phyla unique to plastic-associated compost microbial community co-occurrence network are in bold font and in color. (XLSX) [file pone.0214376.s010.xlsx]

## Sheet: Nodes_stat_01_0_5.csv
Table S7. Nodes unique to plastic-associated compost network. The phyla unique to plastic-associated compost microbial community co-occurrence network are in bold font and in color.
Taxa	BetweennessCentrality	ClosenessCentrality	Degree
k__Bacteria.p__Actinobacteria.c__Actinobacteria.o__Actinomycetales.f__Nocardioidaceae.g__	0.0377265	0.240418	7
k__Bacteria.p__Actinobacteria.c__Actinobacteria.o__Actinomycetales.f__Nocardiopsaceae.Other	0.0522712	0.253676	7
k__Bacteria.p__Bacteroidetes.c__.Rhodothermi..o__.Rhodothermales..f__Rhodothermaceae.g__	0.0019739	0.227723	7
k__Bacteria.p__Bacteroidetes.c__.Saprospirae..o__.Saprospirales..f__Chitinophagaceae.g__	0.089647	0.297414	5
k__Bacteria.p__Bacteroidetes.c__.Saprospirae..o__.Saprospirales..f__Chitinophagaceae.g__Flavisolibacter	0.112062	0.264368	6
k__Bacteria.p__Bacteroidetes.c__Cytophagia.o__Cytophagales.f__Cytophagaceae.g__Adhaeribacter	0.0314925	0.239583	6
k__Bacteria.p__Bacteroidetes.c__Flavobacteriia.o__Flavobacteriales.f__.Weeksellaceae..g__	0.00420289	0.2749	4
k__Bacteria.p__Bacteroidetes.c__Flavobacteriia.o__Flavobacteriales.f__Cryomorphaceae.g__	0.0218815	0.25	2
k__Bacteria.p__Bacteroidetes.c__Sphingobacteriia.o__Sphingobacteriales.f__.g__	0	0.165468	1
k__Bacteria.p__Firmicutes.c__Bacilli.o__Bacillales.f__.g__	0.00138026	0.209726	4
k__Bacteria.p__Firmicutes.c__Bacilli.o__Bacillales.f__Bacillaceae.g__Bacillus	0.00605641	0.242958	8
k__Bacteria.p__Firmicutes.c__Bacilli.o__Bacillales.f__Thermoactinomycetaceae.g__	0.0102334	0.229236	7
k__Bacteria.p__Firmicutes.c__Bacilli.o__Bacillales.f__Thermoactinomycetaceae.g__Planifilum	0.0293052	0.208459	4
k__Bacteria.p__Proteobacteria.c__Alphaproteobacteria.o__Rhizobiales.f__Hyphomicrobiaceae.g__Hyphomicrobium	0.155359	0.32243	8
k__Bacteria.p__Proteobacteria.c__Alphaproteobacteria.o__Rhizobiales.f__Phyllobacteriaceae.Other	0.12362	0.283951	6
k__Bacteria.p__Proteobacteria.c__Alphaproteobacteria.o__Sphingomonadales.f__Erythrobacteraceae.g__	0.0979887	0.242105	7
k__Bacteria.p__Proteobacteria.c__Gammaproteobacteria.o__Methylococcales.f__Methylococcaceae.Other	0.178425	0.334951	6
k__Bacteria.p__Proteobacteria.c__Gammaproteobacteria.o__Xanthomonadales.f__Xanthomonadaceae.g__	0.0477267	0.282787	6
k__Fungi.k._._Fungi_unclassified.k._._Fungi_unclassified.k._._Fungi_unclassified.k._._Fungi_unclassified.k._._Fungi_unclassified	0.0289855	0.221865	2
k__Fungi.p__Ascomycota.c__Dothideomycetes.o__Capnodiales.f__Davidiellaceae.g__Cladosporium	0.0176779	0.219048	6
k__Fungi.p__Ascomycota.c__Dothideomycetes.o__Capnodiales.o._._Capnodiales_unclassified.o._._Capnodiales_unclassified	0	0.196023	2
k__Fungi.p__Ascomycota.c__Dothideomycetes.o__Pleosporales.f__Pleosporaceae.g__Alternaria	0.00551215	0.220447	2
k__Fungi.p__Ascomycota.c__Pezizomycetes.o__Pezizales.f__Pyronemataceae.g__Scutellinia	0	0.220447	1
k__Fungi.p__Ascomycota.c__Sordariomycetes.o__Sordariales.f__Lasiosphaeriaceae.f._._Lasiosphaeriaceae_unclassified	0.00106564	0.198276	3
k__Fungi.p__Basidiomycota.c__Agaricomycetes.o__Russulales.f__Stephanosporaceae.f._._Stephanosporaceae_unclassified	0.00125701	0.249097	4
k__Fungi.p__Chytridiomycota.c__Chytridiomycetes.o__Spizellomycetales.f__Spizellomycetaceae.f._._Spizellomycetaceae_unclassified	0	0.237931	2
k__Fungi.p__Chytridiomycota.c__Chytridiomycetes.o__Spizellomycetales.f__Spizellomycetaceae.g__unidentified	0.0515568	0.255556	4
k__Fungi.p__Zygomycota.c__Mortierellomycotina_cls_Incertae_sedis.o__Mortierellales.f__Mortierellaceae.g__Mortierella	0	1	1
