# Supplementary material for: Exploring the long-term effect of plastic on compost microbiome
Source: PLoS One. 2019 Mar 25;14(3):e0214376. doi: 10.1371/journal.pone.0214376 (PMC6433246; doi:10.1371/journal.pone.0214376)
Supplement: S8 Table — The associations formed by the phyla unique to plastic-associated compost microbial community co-occurrence network are in bold font and in color. (XLSX) [file pone.0214376.s011.xlsx]

## Sheet: Edges_stat_01_0_5_plastics.csv
Table S8. Associations unique to plastic-associated compost network. The associations formed by the phyla unique to plastic-associated compost microbial community co-occurrence network are in bold font and in color.
Taxa	nc	p
k__Bacteria.p__Bacteroidetes.c__.Saprospirae..o__.Saprospirales..f__Saprospiraceae.g__ (interacts with) k__Bacteria.p__Bacteroidetes.c__.Saprospirae..o__.Saprospirales..f__Chitinophagaceae.g__	-0.51641	0.00294001
k__Bacteria.p__Bacteroidetes.c__Sphingobacteriia.o__Sphingobacteriales.f__Sphingobacteriaceae.g__ (interacts with) k__Bacteria.p__Bacteroidetes.c__Cytophagia.o__Cytophagales.f__Cytophagaceae.g__	-0.549231	0.00366953
k__Bacteria.p__Proteobacteria.c__Alphaproteobacteria.o__Rhizobiales.f__Hyphomicrobiaceae.g__Hyphomicrobium (interacts with) k__Bacteria.p__Bacteroidetes.c__Cytophagia.o__Cytophagales.f__Cyclobacteriaceae.g__	-0.563077	0.00863879
k__Bacteria.p__Proteobacteria.c__Alphaproteobacteria.o__Rhizobiales.f__Hyphomicrobiaceae.g__Hyphomicrobium (interacts with) k__Bacteria.p__Bacteroidetes.c__Flavobacteriia.o__Flavobacteriales.f__.Weeksellaceae..g__	-0.732308	0.00049541
k__Bacteria.p__Proteobacteria.c__Alphaproteobacteria.o__Rhizobiales.f__Hyphomicrobiaceae.g__Hyphomicrobium (interacts with) k__Bacteria.p__Bacteroidetes.c__Flavobacteriia.o__Flavobacteriales.f__Flavobacteriaceae.g__	-0.509744	0.00172896
k__Bacteria.p__Proteobacteria.c__Alphaproteobacteria.o__Sphingomonadales.f__Sphingomonadaceae.g__Kaistobacter (interacts with) k__Bacteria.p__Bacteroidetes.c__Cytophagia.o__Cytophagales.f__Flammeovirgaceae.g__	-0.655897	0.00147599
k__Bacteria.p__Proteobacteria.c__Betaproteobacteria.o__Burkholderiales.f__Alcaligenaceae.g__ (interacts with) k__Bacteria.p__Proteobacteria.c__Alphaproteobacteria.o__Rhizobiales.f__Hyphomicrobiaceae.g__Hyphomicrobium	-0.646667	0.000509447
k__Bacteria.p__Proteobacteria.c__Betaproteobacteria.o__MND1.f__.g__ (interacts with) k__Bacteria.p__Bacteroidetes.c__Flavobacteriia.o__Flavobacteriales.f__.Weeksellaceae..g__Chryseobacterium	-0.621538	0.00247716
k__Bacteria.p__Proteobacteria.c__Gammaproteobacteria.o__Methylococcales.f__Methylococcaceae.g__Methylocaldum (interacts with) k__Bacteria.p__Bacteroidetes.c__Cytophagia.o__Cytophagales.f__Cyclobacteriaceae.g__	-0.516923	0.00658947
k__Bacteria.p__Proteobacteria.c__Gammaproteobacteria.o__Methylococcales.f__Methylococcaceae.Other (interacts with) k__Bacteria.p__Bacteroidetes.c__Cytophagia.o__Cytophagales.f__Flammeovirgaceae.g__	-0.63641	0.0013868
k__Bacteria.p__Proteobacteria.c__Gammaproteobacteria.o__Pseudomonadales.f__Moraxellaceae.g__Psychrobacter (interacts with) k__Bacteria.p__Proteobacteria.c__Alphaproteobacteria.o__Rhizobiales.f__Hyphomicrobiaceae.g__Hyphomicrobium	-0.654359	0.00101829
k__Bacteria.p__Proteobacteria.c__Gammaproteobacteria.o__Pseudomonadales.f__Moraxellaceae.g__Psychrobacter (interacts with) k__Bacteria.p__Proteobacteria.c__Gammaproteobacteria.o__Methylococcales.f__Methylococcaceae.g__Methylocaldum	-0.687179	0.000606061
k__Bacteria.p__Proteobacteria.c__Gammaproteobacteria.o__Pseudomonadales.f__Moraxellaceae.g__Psychrobacter (interacts with) k__Bacteria.p__Proteobacteria.c__Gammaproteobacteria.o__Methylococcales.f__Methylococcaceae.Other	-0.549744	0.00286572
k__Bacteria.p__Proteobacteria.c__Gammaproteobacteria.o__Xanthomonadales.f__Xanthomonadaceae.g__ (interacts with) k__Bacteria.p__Bacteroidetes.c__.Saprospirae..o__.Saprospirales..f__Saprospiraceae.g__	-0.546667	0.00390899
k__Bacteria.p__Proteobacteria.c__Gammaproteobacteria.o__Xanthomonadales.f__Xanthomonadaceae.g__ (interacts with) k__Bacteria.p__Chloroflexi.c__Anaerolineae.o__CFB.26.f__.g__	-0.592821	0.005138
k__Fungi.k._._Fungi_unclassified.k._._Fungi_unclassified.k._._Fungi_unclassified.k._._Fungi_unclassified.k._._Fungi_unclassified (interacts with) k__Bacteria.p__Proteobacteria.c__Alphaproteobacteria.o__Rhodobacterales.f__Hyphomonadaceae.g__	-0.569231	0.00491037
k__Fungi.p__Ascomycota.c__Dothideomycetes.o__Pleosporales.f__Pleosporaceae.g__Alternaria (interacts with) k__Bacteria.p__Bacteroidetes.c__Flavobacteriia.o__Flavobacteriales.f__Cryomorphaceae.g__	-0.713333	0.00767992
k__Fungi.p__Ascomycota.c__Dothideomycetes.o__Pleosporales.f__Sporormiaceae.g__Preussia (interacts with) k__Bacteria.p__Bacteroidetes.c__.Saprospirae..o__.Saprospirales..f__Saprospiraceae.g__	-0.649231	0.00168099
k__Fungi.p__Ascomycota.c__Dothideomycetes.o__Pleosporales.f__Sporormiaceae.g__Preussia (interacts with) k__Bacteria.p__Firmicutes.c__Bacilli.o__Bacillales.f__.g__	-0.569744	0.00693497
k__Fungi.p__Ascomycota.c__Dothideomycetes.o__Pleosporales.f__Sporormiaceae.g__Preussia (interacts with) k__Bacteria.p__Firmicutes.c__Bacilli.o__Bacillales.f__Bacillaceae.g__Bacillus	-0.646154	0.000953471
k__Fungi.p__Ascomycota.c__Dothideomycetes.o__Pleosporales.f__Sporormiaceae.g__Preussia (interacts with) k__Bacteria.p__Firmicutes.c__Bacilli.o__Bacillales.f__Thermoactinomycetaceae.g__	-0.567179	0.00259575
k__Fungi.p__Ascomycota.c__Dothideomycetes.o__Pleosporales.f__Sporormiaceae.g__Preussia (interacts with) k__Bacteria.p__Gemmatimonadetes.c__Gemm.5.o__.f__.g__	-0.561026	0.00306031
k__Fungi.p__Ascomycota.c__Eurotiomycetes.o__Eurotiales.f__Eurotiales_fam_Incertae_sedis.g__Thermomyces (interacts with) k__Bacteria.p__Proteobacteria.c__Alphaproteobacteria.o__Rhizobiales.f__Phyllobacteriaceae.Other	-0.723077	2.26e-05
k__Fungi.p__Ascomycota.c__Eurotiomycetes.o__Eurotiales.f__Eurotiales_fam_Incertae_sedis.g__Thermomyces (interacts with) k__Bacteria.p__Proteobacteria.c__Gammaproteobacteria.o__Xanthomonadales.f__Xanthomonadaceae.g__	-0.654359	0.000283497
k__Fungi.p__Ascomycota.c__Leotiomycetes.o__Leotiomycetes_ord_Incertae_sedis.o._._Leotiomycetes._ord._Incertae._sedis_unclassified.o._._Leotiomycetes._ord._Incertae._sedis_unclassified (interacts with) k__Bacteria.p__Bacteroidetes.c__.Saprospirae..o__.Saprospirales..f__Saprospiraceae.g__	-0.635897	0.0082002
k__Fungi.p__Ascomycota.c__Pezizomycetes.o__Pezizales.f__Ascobolaceae.g__unidentified (interacts with) k__Bacteria.p__Bacteroidetes.c__.Rhodothermi..o__.Rhodothermales..f__Rhodothermaceae.g__	-0.528718	0.0069848
k__Fungi.p__Ascomycota.c__Pezizomycetes.o__Pezizales.f__Ascobolaceae.g__unidentified (interacts with) k__Bacteria.p__Bacteroidetes.c__.Saprospirae..o__.Saprospirales..f__Saprospiraceae.g__	-0.608718	0.00379813
k__Fungi.p__Ascomycota.c__Pezizomycetes.o__Pezizales.f__Ascobolaceae.g__unidentified (interacts with) k__Bacteria.p__Chloroflexi.c__Anaerolineae.o__CFB.26.f__.g__	-0.515385	0.00760866
k__Fungi.p__Ascomycota.c__Pezizomycetes.o__Pezizales.f__Pezizales_fam_Incertae_sedis.g__Cephaliophora (interacts with) k__Bacteria.p__Firmicutes.c__Bacilli.o__Bacillales.f__Thermoactinomycetaceae.g__Planifilum	-0.546667	0.00386308
k__Fungi.p__Ascomycota.c__Pezizomycetes.o__Pezizales.f__Pyronemataceae.g__Scutellinia (interacts with) k__Bacteria.p__Bacteroidetes.c__Flavobacteriia.o__Flavobacteriales.f__Flavobacteriaceae.g__	-0.602051	0.00772201
k__Fungi.p__Ascomycota.c__Sordariomycetes.o__Microascales.f__unidentified.g__unidentified (interacts with) k__Bacteria.p__Bacteroidetes.c__.Rhodothermi..o__.Rhodothermales..f__Rhodothermaceae.g__	-0.593333	0.00186491
k__Fungi.p__Ascomycota.c__Sordariomycetes.o__Microascales.f__unidentified.g__unidentified (interacts with) k__Bacteria.p__Bacteroidetes.c__.Saprospirae..o__.Saprospirales..f__Saprospiraceae.g__	-0.510256	0.00956113
k__Fungi.p__Ascomycota.c__Sordariomycetes.o__Microascales.f__unidentified.g__unidentified (interacts with) k__Bacteria.p__Chloroflexi.c__Anaerolineae.o__CFB.26.f__.g__	-0.598462	0.00402621
k__Fungi.p__Ascomycota.c__Sordariomycetes.o__Microascales.f__unidentified.g__unidentified (interacts with) k__Bacteria.p__Firmicutes.c__Bacilli.o__Bacillales.f__Bacillaceae.g__Bacillus	-0.56359	0.00578727
k__Fungi.p__Ascomycota.c__Sordariomycetes.o__Microascales.f__unidentified.g__unidentified (interacts with) k__Bacteria.p__Firmicutes.c__Bacilli.o__Bacillales.f__Thermoactinomycetaceae.g__	-0.52359	0.00897471
k__Fungi.p__Ascomycota.p._._Ascomycota_unclassified.p._._Ascomycota_unclassified.p._._Ascomycota_unclassified.p._._Ascomycota_unclassified (interacts with) k__Bacteria.p__Proteobacteria.c__Alphaproteobacteria.o__Rhodobacterales.f__Hyphomonadaceae.g__	-0.543077	0.00287034
k__Fungi.p__Basidiomycota.c__Agaricomycetes.o__Agaricales.f__Bolbitiaceae.g__Conocybe (interacts with) k__Bacteria.p__Proteobacteria.c__Alphaproteobacteria.o__Rhizobiales.Other.Other	-0.574872	0.00410607
k__Fungi.p__Basidiomycota.c__Agaricomycetes.o__Russulales.f__Stephanosporaceae.f._._Stephanosporaceae_unclassified (interacts with) k__Bacteria.p__Bacteroidetes.c__.Saprospirae..o__.Saprospirales..f__Saprospiraceae.g__	-0.706154	0.000826354
k__Fungi.p__Basidiomycota.c__Agaricomycetes.o__Russulales.f__Stephanosporaceae.f._._Stephanosporaceae_unclassified (interacts with) k__Bacteria.p__Gemmatimonadetes.c__Gemm.5.o__.f__.g__	-0.602051	0.00203637
k__Fungi.p__Basidiomycota.c__Agaricomycetes.o__Russulales.f__Stephanosporaceae.f._._Stephanosporaceae_unclassified (interacts with) k__Fungi.p__Ascomycota.c__Eurotiomycetes.o__Eurotiales.f__Eurotiales_fam_Incertae_sedis.g__Thermomyces	-0.696026	0.000267978
k__Fungi.p__Chytridiomycota.c__Chytridiomycetes.o__Spizellomycetales.f__Spizellomycetaceae.g__unidentified (interacts with) k__Bacteria.p__Proteobacteria.c__Alphaproteobacteria.o__Rhodospirillales.f__Rhodospirillaceae.g__	-0.649231	0.00143353
k__Fungi.p__Chytridiomycota.c__Chytridiomycetes.o__Spizellomycetales.f__Spizellomycetaceae.g__unidentified (interacts with) k__Bacteria.p__Proteobacteria.c__Betaproteobacteria.o__MND1.f__.g__	-0.712821	0.00378488
k__Fungi.p__Chytridiomycota.c__Chytridiomycetes.o__Spizellomycetales.f__Spizellomycetaceae.g__unidentified (interacts with) k__Bacteria.p__Proteobacteria.c__Gammaproteobacteria.o__Xanthomonadales.f__Sinobacteraceae.g__	-0.580513	0.00938407
k__Bacteria.p__Bacteroidetes.c__.Rhodothermi..o__.Rhodothermales..f__Rhodothermaceae.g__ (interacts with) k__Bacteria.p__Actinobacteria.c__Actinobacteria.o__Actinomycetales.f__Nocardiopsaceae.Other	0.589231	0.000536828
k__Bacteria.p__Bacteroidetes.c__.Saprospirae..o__.Saprospirales..f__Chitinophagaceae.g__Flavisolibacter (interacts with) k__Bacteria.p__Actinobacteria.c__Actinobacteria.o__Actinomycetales.f__Nocardioidaceae.g__	0.597436	0.00023552
k__Bacteria.p__Bacteroidetes.c__.Saprospirae..o__.Saprospirales..f__Chitinophagaceae.g__Flavisolibacter (interacts with) k__Bacteria.p__Bacteroidetes.c__Cytophagia.o__Cytophagales.f__Cytophagaceae.g__Adhaeribacter	0.646154	0.00106853
k__Bacteria.p__Bacteroidetes.c__.Saprospirae..o__.Saprospirales..f__Saprospiraceae.g__ (interacts with) k__Bacteria.p__Actinobacteria.c__Actinobacteria.o__Actinomycetales.f__Nocardiopsaceae.Other	0.509744	0.00653806
k__Bacteria.p__Bacteroidetes.c__Cytophagia.o__Cytophagales.f__Cytophagaceae.g__Adhaeribacter (interacts with) k__Bacteria.p__Actinobacteria.c__Actinobacteria.o__Actinomycetales.f__Nocardioidaceae.g__	0.670256	0.000123771
k__Bacteria.p__Bacteroidetes.c__Flavobacteriia.o__Flavobacteriales.f__Cryomorphaceae.g__ (interacts with) k__Bacteria.p__Bacteroidetes.c__Cytophagia.o__Cytophagales.f__Flammeovirgaceae.g__	0.522564	0.00277385
k__Bacteria.p__Bacteroidetes.c__Flavobacteriia.o__Flavobacteriales.f__Flavobacteriaceae.g__Aequorivita (interacts with) k__Bacteria.p__Bacteroidetes.c__Flavobacteriia.o__Flavobacteriales.f__Flavobacteriaceae.Other	0.672821	0.00011512
k__Bacteria.p__Bacteroidetes.c__Flavobacteriia.o__Flavobacteriales.f__Flavobacteriaceae.g__Arenibacter (interacts with) k__Bacteria.p__Bacteroidetes.c__Flavobacteriia.o__Flavobacteriales.f__Flavobacteriaceae.g__Aequorivita	0.631795	0.000190536
k__Bacteria.p__Bacteroidetes.c__Sphingobacteriia.o__Sphingobacteriales.f__Sphingobacteriaceae.g__ (interacts with) k__Bacteria.p__Bacteroidetes.c__Flavobacteriia.o__Flavobacteriales.f__.Weeksellaceae..g__	0.572308	0.000862979
k__Bacteria.p__Chloroflexi.c__Anaerolineae.o__CFB.26.f__.g__ (interacts with) k__Bacteria.p__Actinobacteria.c__Actinobacteria.o__Actinomycetales.f__Nocardiopsaceae.Other	0.513846	0.00244756
k__Bacteria.p__Chloroflexi.c__Anaerolineae.o__CFB.26.f__.g__ (interacts with) k__Bacteria.p__Bacteroidetes.c__.Rhodothermi..o__.Rhodothermales..f__Rhodothermaceae.g__	0.719487	2.14e-05
k__Bacteria.p__Firmicutes.c__Bacilli.o__Bacillales.f__Bacillaceae.g__Bacillus (interacts with) k__Bacteria.p__Actinobacteria.c__Actinobacteria.o__Actinomycetales.f__Nocardiopsaceae.Other	0.512308	0.0016743
k__Bacteria.p__Firmicutes.c__Bacilli.o__Bacillales.f__Bacillaceae.g__Bacillus (interacts with) k__Bacteria.p__Bacteroidetes.c__.Rhodothermi..o__.Rhodothermales..f__Rhodothermaceae.g__	0.715385	3.16e-05
k__Bacteria.p__Firmicutes.c__Bacilli.o__Bacillales.f__Bacillaceae.g__Bacillus (interacts with) k__Bacteria.p__Bacteroidetes.c__.Saprospirae..o__.Saprospirales..f__Saprospiraceae.g__	0.652821	0.00259955
k__Bacteria.p__Firmicutes.c__Bacilli.o__Bacillales.f__Bacillaceae.g__Bacillus (interacts with) k__Bacteria.p__Chloroflexi.c__Anaerolineae.o__CFB.26.f__.g__	0.532308	0.000335084
k__Bacteria.p__Firmicutes.c__Bacilli.o__Bacillales.f__Thermoactinomycetaceae.g__ (interacts with) k__Bacteria.p__Bacteroidetes.c__.Rhodothermi..o__.Rhodothermales..f__Rhodothermaceae.g__	0.569231	0.00113628
k__Bacteria.p__Firmicutes.c__Bacilli.o__Bacillales.f__Thermoactinomycetaceae.g__ (interacts with) k__Bacteria.p__Firmicutes.c__Bacilli.o__Bacillales.f__.g__	0.564103	0.00229661
k__Bacteria.p__Firmicutes.c__Bacilli.o__Bacillales.f__Thermoactinomycetaceae.g__ (interacts with) k__Bacteria.p__Firmicutes.c__Bacilli.o__Bacillales.f__Bacillaceae.g__Bacillus	0.670256	0.00117265
k__Bacteria.p__Firmicutes.c__Bacilli.o__Bacillales.f__Thermoactinomycetaceae.g__Planifilum (interacts with) k__Bacteria.p__Actinobacteria.c__Actinobacteria.o__Actinomycetales.f__Nocardiopsaceae.Other	0.591795	0.00386523
k__Bacteria.p__Firmicutes.c__Bacilli.o__Bacillales.f__Thermoactinomycetaceae.g__Planifilum (interacts with) k__Bacteria.p__Firmicutes.c__Bacilli.o__Bacillales.f__.g__	0.656923	0.0014793
k__Bacteria.p__Firmicutes.c__Bacilli.o__Bacillales.f__Thermoactinomycetaceae.g__Planifilum (interacts with) k__Bacteria.p__Firmicutes.c__Bacilli.o__Bacillales.f__Thermoactinomycetaceae.g__	0.656923	0.00022415
k__Bacteria.p__Gemmatimonadetes.c__Gemm.5.o__.f__.g__ (interacts with) k__Bacteria.p__Actinobacteria.c__Actinobacteria.o__Actinomycetales.f__Nocardiopsaceae.Other	0.68359	1.77e-05
k__Bacteria.p__Gemmatimonadetes.c__Gemm.5.o__.f__.g__ (interacts with) k__Bacteria.p__Bacteroidetes.c__.Rhodothermi..o__.Rhodothermales..f__Rhodothermaceae.g__	0.593333	8.73e-05
k__Bacteria.p__Gemmatimonadetes.c__Gemm.5.o__.f__.g__ (interacts with) k__Bacteria.p__Bacteroidetes.c__.Saprospirae..o__.Saprospirales..f__Saprospiraceae.g__	0.53641	0.00595217
k__Bacteria.p__Gemmatimonadetes.c__Gemm.5.o__.f__.g__ (interacts with) k__Bacteria.p__Firmicutes.c__Bacilli.o__Bacillales.f__.g__	0.577436	0.00632729
k__Bacteria.p__Gemmatimonadetes.c__Gemm.5.o__.f__.g__ (interacts with) k__Bacteria.p__Firmicutes.c__Bacilli.o__Bacillales.f__Bacillaceae.g__Bacillus	0.577436	0.000709036
k__Bacteria.p__Gemmatimonadetes.c__Gemm.5.o__.f__.g__ (interacts with) k__Bacteria.p__Firmicutes.c__Bacilli.o__Bacillales.f__Thermoactinomycetaceae.g__	0.591795	0.000668762
k__Bacteria.p__Proteobacteria.c__Alphaproteobacteria.o__Rhizobiales.f__Phyllobacteriaceae.g__ (interacts with) k__Bacteria.p__Proteobacteria.c__Alphaproteobacteria.o__Rhizobiales.f__Phyllobacteriaceae.Other	0.622564	0.000548005
k__Bacteria.p__Proteobacteria.c__Alphaproteobacteria.o__Rhizobiales.f__Phyllobacteriaceae.Other (interacts with) k__Bacteria.p__Bacteroidetes.c__Flavobacteriia.o__Flavobacteriales.f__Flavobacteriaceae.g__Aequorivita	0.514872	0.00367854
k__Bacteria.p__Proteobacteria.c__Alphaproteobacteria.o__Rhizobiales.f__Phyllobacteriaceae.Other (interacts with) k__Bacteria.p__Bacteroidetes.c__Flavobacteriia.o__Flavobacteriales.f__Flavobacteriaceae.Other	0.525641	0.00996202
k__Bacteria.p__Proteobacteria.c__Alphaproteobacteria.o__Rhodobacterales.f__Hyphomonadaceae.g__ (interacts with) k__Bacteria.p__Acidobacteria.c__Acidobacteria.6.o__iii1.15.f__.g__	0.618462	0.000264196
k__Bacteria.p__Proteobacteria.c__Alphaproteobacteria.o__Rhodobacterales.f__Hyphomonadaceae.g__ (interacts with) k__Bacteria.p__Gemmatimonadetes.c__Gemm.1.o__.f__.g__	0.630256	0.000103289
k__Bacteria.p__Proteobacteria.c__Alphaproteobacteria.o__Rhodobacterales.f__Hyphomonadaceae.g__ (interacts with) k__Bacteria.p__Proteobacteria.c__Alphaproteobacteria.o__Rhizobiales.f__Hyphomicrobiaceae.g__Hyphomicrobium	0.561538	0.0053343
k__Bacteria.p__Proteobacteria.c__Alphaproteobacteria.o__Rhodobacterales.f__Hyphomonadaceae.g__ (interacts with) k__Bacteria.p__Proteobacteria.c__Alphaproteobacteria.o__Rhizobiales.Other.Other	0.542564	0.00863508
k__Bacteria.p__Proteobacteria.c__Alphaproteobacteria.o__Rhodospirillales.f__Rhodospirillaceae.g__ (interacts with) k__Bacteria.p__Proteobacteria.c__Alphaproteobacteria.o__Rhodobacterales.f__Hyphomonadaceae.g__	0.722051	0.000135334
k__Bacteria.p__Proteobacteria.c__Alphaproteobacteria.o__Sphingomonadales.f__Erythrobacteraceae.g__ (interacts with) k__Bacteria.p__Actinobacteria.c__Actinobacteria.o__Actinomycetales.f__Nocardioidaceae.g__	0.805641	5.66e-07
k__Bacteria.p__Proteobacteria.c__Alphaproteobacteria.o__Sphingomonadales.f__Erythrobacteraceae.g__ (interacts with) k__Bacteria.p__Bacteroidetes.c__.Saprospirae..o__.Saprospirales..f__Chitinophagaceae.g__Flavisolibacter	0.602564	0.000257648
k__Bacteria.p__Proteobacteria.c__Alphaproteobacteria.o__Sphingomonadales.f__Erythrobacteraceae.g__ (interacts with) k__Bacteria.p__Bacteroidetes.c__Cytophagia.o__Cytophagales.f__Cytophagaceae.g__Adhaeribacter	0.604103	0.00083292
k__Bacteria.p__Proteobacteria.c__Alphaproteobacteria.o__Sphingomonadales.f__Sphingomonadaceae.g__Kaistobacter (interacts with) k__Bacteria.p__Actinobacteria.c__Actinobacteria.o__Actinomycetales.f__Nocardioidaceae.g__	0.584103	0.00339451
k__Bacteria.p__Proteobacteria.c__Alphaproteobacteria.o__Sphingomonadales.f__Sphingomonadaceae.g__Kaistobacter (interacts with) k__Bacteria.p__Bacteroidetes.c__.Saprospirae..o__.Saprospirales..f__Chitinophagaceae.g__Flavisolibacter	0.652821	0.000261493
k__Bacteria.p__Proteobacteria.c__Alphaproteobacteria.o__Sphingomonadales.f__Sphingomonadaceae.g__Kaistobacter (interacts with) k__Bacteria.p__Bacteroidetes.c__Cytophagia.o__Cytophagales.f__Cytophagaceae.g__Adhaeribacter	0.566667	0.00268388
k__Bacteria.p__Proteobacteria.c__Alphaproteobacteria.o__Sphingomonadales.f__Sphingomonadaceae.g__Kaistobacter (interacts with) k__Bacteria.p__Proteobacteria.c__Alphaproteobacteria.o__Sphingomonadales.f__Erythrobacteraceae.g__	0.573333	0.00288482
k__Bacteria.p__Proteobacteria.c__Betaproteobacteria.o__Burkholderiales.f__Alcaligenaceae.g__ (interacts with) k__Bacteria.p__Bacteroidetes.c__Flavobacteriia.o__Flavobacteriales.f__.Weeksellaceae..g__	0.58	0.00207886
k__Bacteria.p__Proteobacteria.c__Betaproteobacteria.o__Burkholderiales.f__Alcaligenaceae.g__ (interacts with) k__Bacteria.p__Bacteroidetes.c__Flavobacteriia.o__Flavobacteriales.f__Flavobacteriaceae.g__	0.670256	0.000401664
k__Bacteria.p__Proteobacteria.c__Betaproteobacteria.o__Burkholderiales.f__Alcaligenaceae.g__ (interacts with) k__Bacteria.p__Bacteroidetes.c__Flavobacteriia.o__Flavobacteriales.f__Flavobacteriaceae.Other	0.602564	0.000395643
k__Bacteria.p__Proteobacteria.c__Betaproteobacteria.o__Burkholderiales.f__Alcaligenaceae.g__ (interacts with) k__Bacteria.p__Proteobacteria.c__Alphaproteobacteria.o__Rhizobiales.f__Phyllobacteriaceae.g__	0.566667	0.000713987
k__Bacteria.p__Proteobacteria.c__Betaproteobacteria.o__Burkholderiales.f__Alcaligenaceae.g__ (interacts with) k__Bacteria.p__Proteobacteria.c__Alphaproteobacteria.o__Rhizobiales.f__Phyllobacteriaceae.Other	0.509744	0.00155774
k__Bacteria.p__Proteobacteria.c__Betaproteobacteria.o__MND1.f__.g__ (interacts with) k__Bacteria.p__Proteobacteria.c__Alphaproteobacteria.o__Rhodobacterales.f__Hyphomonadaceae.g__	0.691282	0.000112712
k__Bacteria.p__Proteobacteria.c__Betaproteobacteria.o__MND1.f__.g__ (interacts with) k__Bacteria.p__Proteobacteria.c__Alphaproteobacteria.o__Rhodospirillales.f__Rhodospirillaceae.g__	0.760513	1.44e-07
k__Bacteria.p__Proteobacteria.c__Deltaproteobacteria.o__Myxococcales.f__.g__ (interacts with) k__Bacteria.p__Bacteroidetes.c__Sphingobacteriia.o__Sphingobacteriales.f__.g__	0.501538	0.00763394
k__Bacteria.p__Proteobacteria.c__Gammaproteobacteria.o__Methylococcales.f__Methylococcaceae.g__Methylocaldum (interacts with) k__Bacteria.p__Proteobacteria.c__Alphaproteobacteria.o__Rhizobiales.f__Hyphomicrobiaceae.g__Hyphomicrobium	0.656923	4.12e-05
k__Bacteria.p__Proteobacteria.c__Gammaproteobacteria.o__Methylococcales.f__Methylococcaceae.g__Methylocaldum (interacts with) k__Bacteria.p__Proteobacteria.c__Gammaproteobacteria.o__Methylococcales.f__Methylococcaceae.Other	0.597436	0.000156785
k__Bacteria.p__Proteobacteria.c__Gammaproteobacteria.o__Methylococcales.f__Methylococcaceae.Other (interacts with) k__Bacteria.p__Bacteroidetes.c__.Saprospirae..o__.Saprospirales..f__Chitinophagaceae.g__	0.51641	0.00414523
k__Bacteria.p__Proteobacteria.c__Gammaproteobacteria.o__Methylococcales.f__Methylococcaceae.Other (interacts with) k__Bacteria.p__Proteobacteria.c__Alphaproteobacteria.o__Rhizobiales.f__Hyphomicrobiaceae.g__Hyphomicrobium	0.55641	7.24e-05
k__Bacteria.p__Proteobacteria.c__Gammaproteobacteria.o__Pseudomonadales.f__Moraxellaceae.g__Psychrobacter (interacts with) k__Bacteria.p__Bacteroidetes.c__Cytophagia.o__Cytophagales.f__Cyclobacteriaceae.g__	0.582564	0.00165384
k__Bacteria.p__Proteobacteria.c__Gammaproteobacteria.o__Pseudomonadales.f__Moraxellaceae.g__Psychrobacter (interacts with) k__Bacteria.p__Bacteroidetes.c__Flavobacteriia.o__Flavobacteriales.f__.Weeksellaceae..g__	0.518974	0.00488463
k__Bacteria.p__Proteobacteria.c__Gammaproteobacteria.o__Pseudomonadales.f__Moraxellaceae.g__Psychrobacter (interacts with) k__Bacteria.p__Bacteroidetes.c__Flavobacteriia.o__Flavobacteriales.f__Flavobacteriaceae.g__	0.629231	0.00181841
k__Bacteria.p__Proteobacteria.c__Gammaproteobacteria.o__Pseudomonadales.f__Pseudomonadaceae.g__Pseudomonas (interacts with) k__Bacteria.p__Proteobacteria.c__Deltaproteobacteria.o__Myxococcales.f__.g__	0.507179	0.00699922
k__Bacteria.p__Proteobacteria.c__Gammaproteobacteria.o__Xanthomonadales.f__Sinobacteraceae.g__ (interacts with) k__Bacteria.p__Proteobacteria.c__Alphaproteobacteria.o__Rhodobacterales.f__Hyphomonadaceae.g__	0.706154	7.36e-05
k__Bacteria.p__Proteobacteria.c__Gammaproteobacteria.o__Xanthomonadales.f__Xanthomonadaceae.g__ (interacts with) k__Bacteria.p__Bacteroidetes.c__.Saprospirae..o__.Saprospirales..f__Chitinophagaceae.g__	0.582564	0.003697
k__Bacteria.p__Proteobacteria.c__Gammaproteobacteria.o__Xanthomonadales.f__Xanthomonadaceae.g__ (interacts with) k__Bacteria.p__Proteobacteria.c__Alphaproteobacteria.o__Rhizobiales.f__Phyllobacteriaceae.Other	0.566667	0.000991161
k__Bacteria.p__Proteobacteria.c__Gammaproteobacteria.o__Xanthomonadales.f__Xanthomonadaceae.g__Lysobacter (interacts with) k__Bacteria.p__Bacteroidetes.c__.Saprospirae..o__.Saprospirales..f__Chitinophagaceae.g__Flavisolibacter	0.584103	0.0021533
k__Fungi.p__Ascomycota.c__Dothideomycetes.o__Capnodiales.f__Davidiellaceae.g__Cladosporium (interacts with) k__Bacteria.p__Actinobacteria.c__Actinobacteria.o__Actinomycetales.f__Nocardioidaceae.g__	0.562564	0.000750568
k__Fungi.p__Ascomycota.c__Dothideomycetes.o__Capnodiales.f__Davidiellaceae.g__Cladosporium (interacts with) k__Bacteria.p__Bacteroidetes.c__.Saprospirae..o__.Saprospirales..f__Chitinophagaceae.g__Flavisolibacter	0.62359	0.000562486
k__Fungi.p__Ascomycota.c__Dothideomycetes.o__Capnodiales.f__Davidiellaceae.g__Cladosporium (interacts with) k__Bacteria.p__Bacteroidetes.c__Cytophagia.o__Cytophagales.f__Cytophagaceae.g__Adhaeribacter	0.632821	0.00261246
k__Fungi.p__Ascomycota.c__Dothideomycetes.o__Capnodiales.f__Davidiellaceae.g__Cladosporium (interacts with) k__Bacteria.p__Proteobacteria.c__Alphaproteobacteria.o__Sphingomonadales.f__Erythrobacteraceae.g__	0.550769	0.000377386
k__Fungi.p__Ascomycota.c__Dothideomycetes.o__Capnodiales.o._._Capnodiales_unclassified.o._._Capnodiales_unclassified (interacts with) k__Bacteria.p__Actinobacteria.c__Actinobacteria.o__Actinomycetales.f__Nocardioidaceae.g__	0.633846	0.000138742
k__Fungi.p__Ascomycota.c__Dothideomycetes.o__Capnodiales.o._._Capnodiales_unclassified.o._._Capnodiales_unclassified (interacts with) k__Fungi.p__Ascomycota.c__Dothideomycetes.o__Capnodiales.f__Davidiellaceae.g__Cladosporium	0.519487	0.00091073
k__Fungi.p__Ascomycota.c__Dothideomycetes.o__Pleosporales.f__Pleosporaceae.g__Alternaria (interacts with) k__Fungi.p__Ascomycota.c__Dothideomycetes.o__Capnodiales.f__Davidiellaceae.g__Cladosporium	0.561026	0.00170086
k__Fungi.p__Ascomycota.c__Eurotiomycetes.o__Eurotiales.f__Eurotiales_fam_Incertae_sedis.g__Thermomyces (interacts with) k__Bacteria.p__Actinobacteria.c__Actinobacteria.o__Actinomycetales.f__Nocardiopsaceae.Other	0.625641	0.00157253
k__Fungi.p__Ascomycota.c__Leotiomycetes.o__Leotiomycetes_ord_Incertae_sedis.f__Leotiomycetes_fam_Incertae_sedis.g__Geomyces (interacts with) k__Bacteria.p__Proteobacteria.c__Alphaproteobacteria.o__Sphingomonadales.f__Erythrobacteraceae.g__	0.560513	0.00395697
k__Fungi.p__Ascomycota.c__Leotiomycetes.o__Leotiomycetes_ord_Incertae_sedis.o._._Leotiomycetes._ord._Incertae._sedis_unclassified.o._._Leotiomycetes._ord._Incertae._sedis_unclassified (interacts with) k__Bacteria.p__Bacteroidetes.c__.Saprospirae..o__.Saprospirales..f__Chitinophagaceae.g__	0.552821	0.000228374
k__Fungi.p__Ascomycota.c__Pezizomycetes.o__Pezizales.o._._Pezizales_unclassified.o._._Pezizales_unclassified (interacts with) k__Bacteria.p__Bacteroidetes.c__Cytophagia.o__Cytophagales.f__Cytophagaceae.g__Adhaeribacter	0.563077	0.000377441
k__Fungi.p__Ascomycota.c__Sordariomycetes.o__Microascales.f__Microascaceae.g__Pseudallescheria (interacts with) k__Bacteria.p__Proteobacteria.c__Gammaproteobacteria.o__Methylococcales.f__Methylococcaceae.g__Methylocaldum	0.506667	0.00157943
k__Fungi.p__Ascomycota.c__Sordariomycetes.o__Microascales.f__Microascaceae.g__Pseudallescheria (interacts with) k__Bacteria.p__Proteobacteria.c__Gammaproteobacteria.o__Methylococcales.f__Methylococcaceae.Other	0.542051	0.000631123
k__Fungi.p__Ascomycota.c__Sordariomycetes.o__Microascales.f__unidentified.g__unidentified (interacts with) k__Bacteria.p__Bacteroidetes.c__.Saprospirae..o__.Saprospirales..f__Chitinophagaceae.g__	0.578462	0.00486159
k__Fungi.p__Ascomycota.c__Sordariomycetes.o__Microascales.f__unidentified.g__unidentified (interacts with) k__Bacteria.p__Proteobacteria.c__Gammaproteobacteria.o__Xanthomonadales.f__Xanthomonadaceae.g__	0.724615	7.82e-05
k__Fungi.p__Ascomycota.c__Sordariomycetes.o__Microascales.f__unidentified.g__unidentified (interacts with) k__Fungi.p__Ascomycota.c__Leotiomycetes.o__Leotiomycetes_ord_Incertae_sedis.o._._Leotiomycetes._ord._Incertae._sedis_unclassified.o._._Leotiomycetes._ord._Incertae._sedis_unclassified	0.552821	0.000955716
k__Fungi.p__Ascomycota.c__Sordariomycetes.o__Sordariales.f__Chaetomiaceae.g__Chaetomium (interacts with) k__Fungi.p__Ascomycota.c__Dothideomycetes.o__Pleosporales.f__Sporormiaceae.g__Preussia	0.620513	0.00327412
k__Fungi.p__Ascomycota.c__Sordariomycetes.o__Sordariales.f__Lasiosphaeriaceae.f._._Lasiosphaeriaceae_unclassified (interacts with) k__Bacteria.p__Actinobacteria.c__Actinobacteria.o__Actinomycetales.f__Nocardioidaceae.g__	0.569744	0.000124966
k__Fungi.p__Ascomycota.c__Sordariomycetes.o__Sordariales.f__Lasiosphaeriaceae.f._._Lasiosphaeriaceae_unclassified (interacts with) k__Bacteria.p__Proteobacteria.c__Alphaproteobacteria.o__Sphingomonadales.f__Erythrobacteraceae.g__	0.569744	8.9e-05
k__Fungi.p__Ascomycota.c__Sordariomycetes.o__Sordariales.f__Lasiosphaeriaceae.f._._Lasiosphaeriaceae_unclassified (interacts with) k__Fungi.p__Ascomycota.c__Leotiomycetes.o__Leotiomycetes_ord_Incertae_sedis.f__Leotiomycetes_fam_Incertae_sedis.g__Geomyces	0.50359	0.00913034
k__Fungi.p__Basidiomycota.c__Agaricomycetes.o__Agaricales.f__Psathyrellaceae.g__Coprinopsis (interacts with) k__Fungi.k._._Fungi_unclassified.k._._Fungi_unclassified.k._._Fungi_unclassified.k._._Fungi_unclassified.k._._Fungi_unclassified	0.548205	0.00125574
k__Fungi.p__Basidiomycota.c__Agaricomycetes.o__Russulales.f__Stephanosporaceae.f._._Stephanosporaceae_unclassified (interacts with) k__Fungi.p__Ascomycota.c__Dothideomycetes.o__Pleosporales.f__Sporormiaceae.g__Preussia	0.66058	3.87e-05
k__Fungi.p__Chytridiomycota.c__Chytridiomycetes.o__Spizellomycetales.f__Spizellomycetaceae.f._._Spizellomycetaceae_unclassified (interacts with) k__Bacteria.p__Bacteroidetes.c__Flavobacteriia.o__Flavobacteriales.f__.Weeksellaceae..g__Chryseobacterium	0.54	0.00610028
k__Fungi.p__Chytridiomycota.c__Chytridiomycetes.o__Spizellomycetales.f__Spizellomycetaceae.f._._Spizellomycetaceae_unclassified (interacts with) k__Bacteria.p__Proteobacteria.c__Gammaproteobacteria.o__Xanthomonadales.f__Xanthomonadaceae.g__Lysobacter	0.717949	0.000109839
k__Fungi.p__Chytridiomycota.c__Chytridiomycetes.o__Spizellomycetales.f__Spizellomycetaceae.g__unidentified (interacts with) k__Bacteria.p__Proteobacteria.c__Gammaproteobacteria.o__Xanthomonadales.f__Xanthomonadaceae.g__Lysobacter	0.552821	0.000486335
k__Fungi.p__Zygomycota.c__Mortierellomycotina_cls_Incertae_sedis.o__Mortierellales.f__Mortierellaceae.g__Mortierella (interacts with) k__Fungi.p__Basidiomycota.c__Agaricomycetes.o__Agaricales.f__Psathyrellaceae.g__Coprinellus	0.712821	0.00549422
