# Supplementary material for: Exploring the long-term effect of plastic on compost microbiome
Source: PLoS One. 2019 Mar 25;14(3):e0214376. doi: 10.1371/journal.pone.0214376 (PMC6433246; doi:10.1371/journal.pone.0214376)
Supplement: S10 Table — The associations formed by the phyla unique to bulk compost microbial community co-occurrence network are in bold font and in color. (XLSX) [file pone.0214376.s013.xlsx]

## Sheet: Edge_stat_01_0_5.csv
Table S10. Associations unique to bulk compost network. The associations formed by the phyla unique to bulk compost microbial community co-occurrence network are in bold font and in color.
Taxa	nc	p
k__Bacteria.p__Gemmatimonadetes.c__Gemm.5.o__.f__.g__ (interacts with) k__Bacteria.p__Bacteroidetes.c__Flavobacteriia.o__Flavobacteriales.f__Flavobacteriaceae.g__Arenibacter	-0.883077	0.000265005
k__Bacteria.p__Proteobacteria.c__Gammaproteobacteria.o__Pseudomonadales.f__Moraxellaceae.g__Psychrobacter (interacts with) k__Bacteria.p__Acidobacteria.c__Acidobacteria.6.o__iii1.15.f__.g__	-0.87641	0.000131153
k__Fungi.p__Basidiomycota.c__Agaricomycetes.o__Agaricales.f__Bolbitiaceae.g__Conocybe (interacts with) k__Bacteria.p__Bacteroidetes.c__Sphingobacteriia.o__Sphingobacteriales.f__Sphingobacteriaceae.g__Sphingobacterium	-0.850256	0.000134914
k__Bacteria.p__Proteobacteria.c__Gammaproteobacteria.o__Xanthomonadales.f__Xanthomonadaceae.g__Rhodanobacter (interacts with) k__Bacteria.p__Bacteroidetes.c__Cytophagia.o__Cytophagales.f__Flammeovirgaceae.g__	-0.79641	0.00016378
k__Fungi.p__Ascomycota.c__Eurotiomycetes.o__Eurotiales.f__Eurotiales_fam_Incertae_sedis.g__Thermomyces (interacts with) k__Bacteria.p__Bacteroidetes.c__Flavobacteriia.o__Flavobacteriales.f__Flavobacteriaceae.g__Arenibacter	-0.75641	2.8e-05
k__Bacteria.p__Proteobacteria.c__Betaproteobacteria.o__MND1.f__.g__ (interacts with) k__Bacteria.p__Bacteroidetes.c__Flavobacteriia.o__Flavobacteriales.f__Flavobacteriaceae.g__	-0.753333	0.00236706
k__Fungi.p__Ascomycota.c__Eurotiomycetes.o__Onygenales.f__Onygenaceae.g__Mallochia (interacts with) k__Bacteria.p__Proteobacteria.c__Betaproteobacteria.o__Burkholderiales.f__Alcaligenaceae.g__	-0.749744	0.00765807
k__Fungi.p__Basidiomycota.c__Agaricomycetes.o__Agaricales.f__Bolbitiaceae.g__Conocybe (interacts with) k__Bacteria.p__Proteobacteria.c__Gammaproteobacteria.o__Alteromonadales.f__Alteromonadaceae.g__Cellvibrio	-0.749744	0.000286227
k__Bacteria.p__Proteobacteria.c__Gammaproteobacteria.o__Pseudomonadales.f__Moraxellaceae.g__Psychrobacter (interacts with) k__Bacteria.p__Gemmatimonadetes.c__Gemm.1.o__.f__.g__	-0.747179	0.000312946
k__Bacteria.p__Proteobacteria.c__Gammaproteobacteria.o__Methylococcales.Other.Other (interacts with) k__Bacteria.p__Bacteroidetes.c__Cytophagia.o__Cytophagales.f__Flammeovirgaceae.g__	-0.738974	0.00129823
k__Bacteria.p__Proteobacteria.c__Gammaproteobacteria.o__Alteromonadales.f__Alteromonadaceae.g__Cellvibrio (interacts with) k__Bacteria.p__Proteobacteria.c__Deltaproteobacteria.o__Myxococcales.f__Haliangiaceae.g__	-0.733333	0.000823453
k__Bacteria.p__Proteobacteria.c__Deltaproteobacteria.o__Myxococcales.f__.g__ (interacts with) k__Bacteria.p__Bacteroidetes.c__Sphingobacteriia.o__Sphingobacteriales.f__Sphingobacteriaceae.g__	-0.727692	0.000307102
k__Fungi.p__Ascomycota.p._._Ascomycota_unclassified.p._._Ascomycota_unclassified.p._._Ascomycota_unclassified.p._._Ascomycota_unclassified (interacts with) k__Bacteria.p__Proteobacteria.c__Alphaproteobacteria.o__Caulobacterales.f__Caulobacteraceae.g__Mycoplana	-0.713846	0.000615509
k__Bacteria.p__Bacteroidetes.c__Flavobacteriia.o__Flavobacteriales.f__Flavobacteriaceae.g__Aequorivita (interacts with) k__Bacteria.p__Bacteroidetes.c__Cytophagia.o__Cytophagales.f__Cytophagaceae.g__	-0.713333	0.000701791
k__Bacteria.p__Proteobacteria.c__Betaproteobacteria.o__Burkholderiales.f__Alcaligenaceae.g__ (interacts with) k__Bacteria.p__Bacteroidetes.c__Cytophagia.o__Cytophagales.f__Cytophagaceae.g__	-0.713333	0.00190987
k__Bacteria.p__Gemmatimonadetes.c__Gemm.1.o__.f__.g__ (interacts with) k__Bacteria.p__Bacteroidetes.c__Flavobacteriia.o__Flavobacteriales.f__.Weeksellaceae..g__Chryseobacterium	-0.713333	0.00109861
k__Bacteria.p__Bacteroidetes.c__Sphingobacteriia.o__Sphingobacteriales.f__Sphingobacteriaceae.g__ (interacts with) k__Bacteria.p__Acidobacteria.c__Acidobacteria.6.o__iii1.15.f__.g__	-0.707692	0.000476703
k__Bacteria.p__Gemmatimonadetes.c__Gemm.1.o__.f__.g__ (interacts with) k__Bacteria.p__Bacteroidetes.c__Sphingobacteriia.o__Sphingobacteriales.f__Sphingobacteriaceae.g__	-0.707692	0.00061659
k__Bacteria.p__Proteobacteria.c__Alphaproteobacteria.o__Rhizobiales.Other.Other (interacts with) k__Bacteria.p__Bacteroidetes.c__Sphingobacteriia.o__Sphingobacteriales.f__Sphingobacteriaceae.g__	-0.707179	0.00101984
k__Fungi.p__Ascomycota.c__Sordariomycetes.o__Microascales.f__Microascaceae.g__Scopulariopsis (interacts with) k__Bacteria.p__Proteobacteria.c__Gammaproteobacteria.o__Pseudomonadales.f__Pseudomonadaceae.g__Pseudomonas	-0.706154	0.00930429
k__Bacteria.p__Proteobacteria.c__Gammaproteobacteria.o__Xanthomonadales.f__Xanthomonadaceae.g__Rhodanobacter (interacts with) k__Bacteria.p__Proteobacteria.c__Gammaproteobacteria.o__Pseudomonadales.f__Pseudomonadaceae.g__Pseudomonas	-0.693846	0.0012715
k__Bacteria.p__Bacteroidetes.c__Flavobacteriia.o__Flavobacteriales.f__.Weeksellaceae..g__Chryseobacterium (interacts with) k__Bacteria.p__Acidobacteria.c__Acidobacteria.6.o__iii1.15.f__.g__	-0.687179	0.00121385
k__Bacteria.p__Bacteroidetes.c__.Saprospirae..o__.Saprospirales..f__Saprospiraceae.g__ (interacts with) k__Bacteria.p__Actinobacteria.c__Actinobacteria.o__Actinomycetales.f__Thermomonosporaceae.g__Actinomadura	-0.687179	0.000948159
k__Bacteria.p__Chlamydiae.c__Chlamydiia.o__Chlamydiales.f__Rhabdochlamydiaceae.g__Candidatus.Rhabdochlamydia (interacts with) k__Bacteria.p__Bacteroidetes.c__Flavobacteriia.o__Flavobacteriales.f__.Weeksellaceae..g__Chryseobacterium	-0.673846	0.00313332
k__Fungi.p__Ascomycota.p._._Ascomycota_unclassified.p._._Ascomycota_unclassified.p._._Ascomycota_unclassified.p._._Ascomycota_unclassified (interacts with) k__Bacteria.p__Bacteroidetes.c__Flavobacteriia.o__Flavobacteriales.f__Flavobacteriaceae.g__	-0.673333	0.00099044
k__Bacteria.p__Proteobacteria.c__Betaproteobacteria.o__MND1.f__.g__ (interacts with) k__Bacteria.p__Proteobacteria.c__Alphaproteobacteria.o__Rhizobiales.f__Hyphomicrobiaceae.g__Devosia	-0.673333	0.00201238
k__Fungi.p__Ascomycota.c__Eurotiomycetes.o__Eurotiales.f__Eurotiales_fam_Incertae_sedis.g__Thermomyces (interacts with) k__Bacteria.p__Proteobacteria.c__Betaproteobacteria.o__Burkholderiales.f__Comamonadaceae.g__	-0.669231	0.000372318
k__Fungi.p__Ascomycota.c__Eurotiomycetes.o__Onygenales.f__Onygenaceae.g__Mallochia (interacts with) k__Bacteria.p__Bacteroidetes.c__Flavobacteriia.o__Flavobacteriales.f__Flavobacteriaceae.g__Aequorivita	-0.654359	0.00428842
k__Bacteria.p__Proteobacteria.c__Gammaproteobacteria.o__Xanthomonadales.f__Xanthomonadaceae.g__Rhodanobacter (interacts with) k__Bacteria.p__Bacteroidetes.c__.Saprospirae..o__.Saprospirales..f__Saprospiraceae.g__	-0.647179	0.000790603
k__Fungi.p__Ascomycota.c__Pezizomycetes.o__unidentified.f__unidentified.g__unidentified (interacts with) k__Bacteria.p__Proteobacteria.c__Gammaproteobacteria.o__Xanthomonadales.f__Sinobacteraceae.g__	-0.644615	0.000168042
k__Fungi.p__Ascomycota.c__Pezizomycetes.o__Pezizales.f__Ascobolaceae.g__unidentified (interacts with) k__Bacteria.p__Proteobacteria.c__Alphaproteobacteria.o__Rhizobiales.Other.Other	-0.642051	0.0056569
k__Fungi.p__Ascomycota.c__Sordariomycetes.o__Microascales.f__Microascaceae.g__Pseudallescheria (interacts with) k__Bacteria.p__Proteobacteria.c__Alphaproteobacteria.o__Rhizobiales.f__Hyphomicrobiaceae.g__Devosia	-0.633333	0.00581116
k__Fungi.p__Basidiomycota.c__Agaricomycetes.o__Agaricales.f__Psathyrellaceae.g__Coprinopsis (interacts with) k__Bacteria.p__Proteobacteria.c__Betaproteobacteria.o__Burkholderiales.f__Comamonadaceae.g__	-0.629231	0.00261096
k__Fungi.p__Basidiomycota.c__Agaricomycetes.o__Agaricales.f__Psathyrellaceae.g__Coprinopsis (interacts with) k__Fungi.p__Ascomycota.c__Sordariomycetes.o__Microascales.f__unidentified.g__unidentified	-0.629231	0.000852822
k__Bacteria.p__Bacteroidetes.c__Flavobacteriia.o__Flavobacteriales.f__Flavobacteriaceae.g__ (interacts with) k__Bacteria.p__Bacteroidetes.c__Cytophagia.o__Cytophagales.f__Cytophagaceae.g__	-0.621026	0.00111288
k__Bacteria.p__Chlamydiae.c__Chlamydiia.o__Chlamydiales.f__Rhabdochlamydiaceae.g__Candidatus.Rhabdochlamydia (interacts with) k__Bacteria.p__Bacteroidetes.c__Sphingobacteriia.o__Sphingobacteriales.f__Sphingobacteriaceae.g__	-0.616923	0.00942672
k__Fungi.p__Ascomycota.c__Pezizomycetes.o__unidentified.f__unidentified.g__unidentified (interacts with) k__Bacteria.p__Acidobacteria.c__Acidobacteria.6.o__iii1.15.f__.g__	-0.611282	0.00366887
k__Bacteria.p__Proteobacteria.c__Betaproteobacteria.o__MND1.f__.g__ (interacts with) k__Bacteria.p__Proteobacteria.c__Alphaproteobacteria.o__Rhizobiales.f__Phyllobacteriaceae.g__	-0.606154	0.00209238
k__Fungi.p__Ascomycota.c__Sordariomycetes.o__Microascales.f__Microascaceae.g__Pseudallescheria (interacts with) k__Bacteria.p__Bacteroidetes.c__Flavobacteriia.o__Flavobacteriales.f__Flavobacteriaceae.g__	-0.602051	0.00147176
k__Fungi.p__Ascomycota.c__Eurotiomycetes.o__Onygenales.f__Onygenaceae.g__Mallochia (interacts with) k__Bacteria.p__Actinobacteria.c__Actinobacteria.o__Actinomycetales.f__Thermomonosporaceae.g__Actinomadura	-0.601538	0.00106852
k__Fungi.p__Ascomycota.c__Pezizomycetes.o__Pezizales.f__Pyronemataceae.g__Pseudaleuria (interacts with) k__Bacteria.p__Gemmatimonadetes.c__Gemm.5.o__.f__.g__	-0.601538	0.00211779
k__Fungi.p__Ascomycota.c__Sordariomycetes.o__Microascales.f__unidentified.g__unidentified (interacts with) k__Bacteria.p__Bacteroidetes.c__Cytophagia.o__Cytophagales.f__Flammeovirgaceae.g__	-0.6	0.00931878
k__Bacteria.p__Proteobacteria.c__Gammaproteobacteria.o__Methylococcales.Other.Other (interacts with) k__Bacteria.p__Bacteroidetes.c__.Saprospirae..o__.Saprospirales..f__Saprospiraceae.g__	-0.598974	0.00388778
k__Fungi.p__Ascomycota.c__Sordariomycetes.o__Microascales.f__Microascaceae.g__Scopulariopsis (interacts with) k__Fungi.p__Ascomycota.c__Eurotiomycetes.o__Eurotiales.f__Eurotiales_fam_Incertae_sedis.g__Thermomyces	-0.597207	0.00549077
k__Fungi.p__Basidiomycota.c__Agaricomycetes.o__Agaricales.f__Psathyrellaceae.g__Coprinellus (interacts with) k__Bacteria.p__Chloroflexi.c__Anaerolineae.o__CFB.26.f__.g__	-0.595385	0.00632482
k__Bacteria.p__Proteobacteria.c__Deltaproteobacteria.o__Myxococcales.f__.g__ (interacts with) k__Bacteria.p__Proteobacteria.c__Alphaproteobacteria.o__Rhizobiales.f__Phyllobacteriaceae.g__	-0.593333	0.000263628
k__Bacteria.p__Proteobacteria.c__Gammaproteobacteria.o__Methylococcales.f__Methylococcaceae.g__Methylocaldum (interacts with) k__Bacteria.p__Bacteroidetes.c__Cytophagia.o__Cytophagales.f__Flammeovirgaceae.g__	-0.589744	0.00409252
k__Fungi.p__Basidiomycota.c__Agaricomycetes.o__Agaricales.f__Psathyrellaceae.g__Coprinopsis (interacts with) k__Bacteria.p__Bacteroidetes.c__Flavobacteriia.o__Flavobacteriales.f__Flavobacteriaceae.g__Arenibacter	-0.589744	0.00262392
k__Fungi.p__Ascomycota.c__Pezizomycetes.o__Pezizales.f__Pyronemataceae.g__Pseudaleuria (interacts with) k__Bacteria.p__Proteobacteria.c__Alphaproteobacteria.o__.f__.g__	-0.588718	0.0044769
k__Fungi.p__Ascomycota.c__Eurotiomycetes.o__Onygenales.f__Onygenaceae.g__Mallochia (interacts with) k__Bacteria.p__Proteobacteria.c__Gammaproteobacteria.o__Xanthomonadales.f__Xanthomonadaceae.g__Lysobacter	-0.588718	0.0043712
k__Fungi.p__Ascomycota.c__Sordariomycetes.o__Microascales.f__Microascaceae.g__Pseudallescheria (interacts with) k__Bacteria.p__Bacteroidetes.c__Flavobacteriia.o__Flavobacteriales.f__Flavobacteriaceae.g__Aequorivita	-0.587179	0.00512813
k__Fungi.p__Ascomycota.c__Sordariomycetes.o__Microascales.f__Microascaceae.g__Scopulariopsis (interacts with) k__Bacteria.p__Chloroflexi.c__Anaerolineae.o__CFB.26.f__.g__	-0.587179	0.00859398
k__Fungi.p__Ascomycota.c__Sordariomycetes.o__Microascales.f__Microascaceae.g__Scedosporium (interacts with) k__Bacteria.p__Proteobacteria.c__Gammaproteobacteria.o__Methylococcales.Other.Other	-0.587179	0.00442665
k__Fungi.p__Ascomycota.c__Pezizomycetes.o__unidentified.f__unidentified.g__unidentified (interacts with) k__Bacteria.p__Gemmatimonadetes.c__Gemm.1.o__.f__.g__	-0.581026	0.000457647
k__Bacteria.p__Proteobacteria.c__Alphaproteobacteria.o__Rhodobacterales.f__Hyphomonadaceae.g__ (interacts with) k__Bacteria.p__Bacteroidetes.c__Flavobacteriia.o__Flavobacteriales.f__Flavobacteriaceae.g__	-0.576923	0.00147021
k__Bacteria.p__Proteobacteria.c__Alphaproteobacteria.o__Caulobacterales.f__Caulobacteraceae.g__Mycoplana (interacts with) k__Bacteria.p__Bacteroidetes.c__Cytophagia.o__Cytophagales.f__Cytophagaceae.g__	-0.57641	0.000985448
k__Bacteria.p__Proteobacteria.c__Gammaproteobacteria.o__Thiotrichales.f__Piscirickettsiaceae.g__ (interacts with) k__Bacteria.p__Bacteroidetes.c__Flavobacteriia.o__Flavobacteriales.f__Flavobacteriaceae.Other	-0.57641	0.00130255
k__Bacteria.p__Proteobacteria.c__Gammaproteobacteria.o__Xanthomonadales.f__Sinobacteraceae.g__ (interacts with) k__Bacteria.p__Bacteroidetes.c__Flavobacteriia.o__Flavobacteriales.f__.Weeksellaceae..g__Chryseobacterium	-0.57641	0.00155337
k__Bacteria.p__Proteobacteria.c__Deltaproteobacteria.o__Myxococcales.f__.g__ (interacts with) k__Bacteria.p__Proteobacteria.c__Alphaproteobacteria.o__Caulobacterales.f__Caulobacteraceae.g__Mycoplana	-0.573333	0.000448534
k__Bacteria.p__Proteobacteria.c__Gammaproteobacteria.o__Pseudomonadales.f__Moraxellaceae.g__Psychrobacter (interacts with) k__Bacteria.p__Chlamydiae.c__Chlamydiia.o__Chlamydiales.f__Rhabdochlamydiaceae.g__Candidatus.Rhabdochlamydia	-0.571282	0.00870415
k__Bacteria.p__Proteobacteria.c__Gammaproteobacteria.o__Xanthomonadales.f__Xanthomonadaceae.g__Luteimonas (interacts with) k__Bacteria.p__Acidobacteria.c__Acidobacteria.6.o__iii1.15.f__.g__	-0.570256	0.00244788
k__Bacteria.p__Proteobacteria.c__Alphaproteobacteria.o__.f__.g__ (interacts with) k__Bacteria.p__Bacteroidetes.c__Flavobacteriia.o__Flavobacteriales.f__Flavobacteriaceae.g__Arenibacter	-0.570256	0.00589088
k__Bacteria.p__Proteobacteria.c__Deltaproteobacteria.o__Myxococcales.f__Haliangiaceae.g__ (interacts with) k__Bacteria.p__Bacteroidetes.c__Cytophagia.o__Cytophagales.f__Flammeovirgaceae.g__	-0.569744	0.00672976
k__Bacteria.p__Proteobacteria.c__Deltaproteobacteria.o__Myxococcales.f__.g__ (interacts with) k__Bacteria.p__Bacteroidetes.c__Flavobacteriia.o__Flavobacteriales.f__Flavobacteriaceae.g__	-0.569744	0.00234687
k__Bacteria.p__Chloroflexi.c__Anaerolineae.o__CFB.26.f__.g__ (interacts with) k__Bacteria.p__Bacteroidetes.c__Flavobacteriia.o__Flavobacteriales.f__Flavobacteriaceae.g__Arenibacter	-0.569744	0.00427734
k__Bacteria.p__Proteobacteria.c__Betaproteobacteria.o__Burkholderiales.f__Alcaligenaceae.g__ (interacts with) k__Bacteria.p__Proteobacteria.c__Alphaproteobacteria.o__Rhodobacterales.f__Hyphomonadaceae.g__	-0.569744	0.00588598
k__Fungi.p__Ascomycota.p._._Ascomycota_unclassified.p._._Ascomycota_unclassified.p._._Ascomycota_unclassified.p._._Ascomycota_unclassified (interacts with) k__Bacteria.p__Proteobacteria.c__Betaproteobacteria.o__Burkholderiales.f__Alcaligenaceae.g__	-0.569744	0.00712213
k__Bacteria.p__Proteobacteria.c__Gammaproteobacteria.o__Xanthomonadales.f__Xanthomonadaceae.g__Luteimonas (interacts with) k__Bacteria.p__Proteobacteria.c__Deltaproteobacteria.o__Myxococcales.f__.g__	-0.567179	0.000809478
k__Bacteria.p__Proteobacteria.c__Alphaproteobacteria.o__Sphingomonadales.f__Sphingomonadaceae.g__Kaistobacter (interacts with) k__Bacteria.p__Bacteroidetes.c__Flavobacteriia.o__Flavobacteriales.f__Flavobacteriaceae.g__	-0.566667	0.00316008
k__Bacteria.p__Proteobacteria.c__Gammaproteobacteria.o__Pseudomonadales.f__Moraxellaceae.g__Psychrobacter (interacts with) k__Bacteria.p__Proteobacteria.c__Alphaproteobacteria.o__Rhizobiales.Other.Other	-0.566667	0.00653531
k__Bacteria.p__Proteobacteria.c__Alphaproteobacteria.o__Rhizobiales.Other.Other (interacts with) k__Bacteria.p__Actinobacteria.c__Actinobacteria.o__Actinomycetales.f__Thermomonosporaceae.g__Actinomadura	-0.56359	0.000341074
k__Bacteria.p__Proteobacteria.c__Deltaproteobacteria.o__Myxococcales.f__Haliangiaceae.g__ (interacts with) k__Bacteria.p__Bacteroidetes.c__Cytophagia.o__Cytophagales.f__Cyclobacteriaceae.g__	-0.56359	0.000972253
k__Bacteria.p__Proteobacteria.c__Gammaproteobacteria.o__Xanthomonadales.f__Xanthomonadaceae.g__Luteimonas (interacts with) k__Bacteria.p__Gemmatimonadetes.c__Gemm.1.o__.f__.g__	-0.56359	0.00218257
k__Bacteria.p__Proteobacteria.c__Gammaproteobacteria.o__Xanthomonadales.f__Xanthomonadaceae.g__Luteimonas (interacts with) k__Bacteria.p__Proteobacteria.c__Alphaproteobacteria.o__Sphingomonadales.f__Sphingomonadaceae.g__Kaistobacter	-0.56359	0.00624002
k__Fungi.p__Ascomycota.c__Pezizomycetes.o__unidentified.f__unidentified.g__unidentified (interacts with) k__Bacteria.p__Chlamydiae.c__Chlamydiia.o__Chlamydiales.f__Rhabdochlamydiaceae.g__Candidatus.Rhabdochlamydia	-0.562564	0.00604534
k__Fungi.p__Ascomycota.c__Pezizomycetes.o__Pezizales.f__Ascobolaceae.g__unidentified (interacts with) k__Fungi.p__Ascomycota.c__Eurotiomycetes.o__Onygenales.f__Onygenaceae.g__Mallochia	-0.561026	0.00464386
k__Bacteria.p__Proteobacteria.c__Gammaproteobacteria.o__Xanthomonadales.f__Sinobacteraceae.g__ (interacts with) k__Bacteria.p__Proteobacteria.c__Gammaproteobacteria.o__Pseudomonadales.f__Moraxellaceae.g__Psychrobacter	-0.556923	0.00125845
k__Bacteria.p__Proteobacteria.c__Alphaproteobacteria.o__Rhodobacterales.f__Hyphomonadaceae.g__ (interacts with) k__Bacteria.p__Bacteroidetes.c__Flavobacteriia.o__Flavobacteriales.f__Flavobacteriaceae.g__Aequorivita	-0.549744	0.0018941
k__Bacteria.p__Proteobacteria.c__Deltaproteobacteria.o__Myxococcales.f__.g__ (interacts with) k__Bacteria.p__Bacteroidetes.c__Flavobacteriia.o__Flavobacteriales.f__Flavobacteriaceae.g__Aequorivita	-0.549744	0.00724924
k__Bacteria.p__Proteobacteria.c__Betaproteobacteria.o__Burkholderiales.f__Comamonadaceae.g__ (interacts with) k__Bacteria.p__Gemmatimonadetes.c__Gemm.5.o__.f__.g__	-0.549744	0.000978557
k__Bacteria.p__Proteobacteria.c__Alphaproteobacteria.o__Rhodobacterales.f__Hyphomonadaceae.g__ (interacts with) k__Bacteria.p__Proteobacteria.c__Alphaproteobacteria.o__Caulobacterales.f__Caulobacteraceae.g__Mycoplana	-0.549744	0.000306575
k__Bacteria.p__Proteobacteria.c__Alphaproteobacteria.o__Sphingomonadales.f__Sphingomonadaceae.g__Kaistobacter (interacts with) k__Bacteria.p__Proteobacteria.c__Alphaproteobacteria.o__Rhizobiales.f__Phyllobacteriaceae.g__	-0.549744	0.00098093
k__Bacteria.p__Proteobacteria.c__Alphaproteobacteria.o__Rhodobacterales.f__Hyphomonadaceae.g__ (interacts with) k__Bacteria.p__Proteobacteria.c__Alphaproteobacteria.o__Rhizobiales.f__Phyllobacteriaceae.g__	-0.546667	0.00150746
k__Bacteria.p__Proteobacteria.c__Gammaproteobacteria.o__Xanthomonadales.f__Xanthomonadaceae.g__Luteimonas (interacts with) k__Bacteria.p__Proteobacteria.c__Alphaproteobacteria.o__Rhodospirillales.f__Rhodospirillaceae.g__	-0.54359	0.000943875
k__Bacteria.p__Proteobacteria.c__Gammaproteobacteria.o__Xanthomonadales.f__Xanthomonadaceae.g__Lysobacter (interacts with) k__Bacteria.p__Proteobacteria.c__Deltaproteobacteria.o__Myxococcales.f__.g__	-0.543077	0.00664796
k__Bacteria.p__Proteobacteria.c__Gammaproteobacteria.o__Xanthomonadales.f__Xanthomonadaceae.g__Luteimonas (interacts with) k__Bacteria.p__Proteobacteria.c__Alphaproteobacteria.o__Rhizobiales.Other.Other	-0.539487	0.00431464
k__Fungi.p__Ascomycota.c__Sordariomycetes.o__Hypocreales.f__Hypocreales_fam_Incertae_sedis.f._._Hypocreales._fam._Incertae._sedis_unclassified (interacts with) k__Bacteria.p__Bacteroidetes.c__Flavobacteriia.o__Flavobacteriales.f__Flavobacteriaceae.g__Arenibacter	-0.538974	0.00772926
k__Bacteria.p__Gemmatimonadetes.c__Gemm.1.o__.f__.g__ (interacts with) k__Bacteria.p__Actinobacteria.c__Actinobacteria.o__Actinomycetales.f__Thermomonosporaceae.g__Actinomadura	-0.536923	0.00758337
k__Bacteria.p__Proteobacteria.c__Gammaproteobacteria.o__Pseudomonadales.f__Moraxellaceae.g__Psychrobacter (interacts with) k__Bacteria.p__Proteobacteria.c__Deltaproteobacteria.o__Myxococcales.f__.g__	-0.53641	0.0048753
k__Bacteria.p__Proteobacteria.c__Alphaproteobacteria.o__Rhodospirillales.f__Rhodospirillaceae.g__ (interacts with) k__Bacteria.p__Actinobacteria.c__Actinobacteria.o__Actinomycetales.f__Thermomonosporaceae.g__Actinomadura	-0.530769	0.00151471
k__Bacteria.p__Proteobacteria.c__Deltaproteobacteria.o__Myxococcales.f__.g__ (interacts with) k__Bacteria.p__Proteobacteria.c__Betaproteobacteria.o__Burkholderiales.f__Alcaligenaceae.g__	-0.530769	0.00130766
k__Fungi.p__Ascomycota.c__Pezizomycetes.o__Pezizales.f__Pyronemataceae.g__Pseudaleuria (interacts with) k__Fungi.p__Ascomycota.c__Eurotiomycetes.o__Eurotiales.f__Eurotiales_fam_Incertae_sedis.g__Thermomyces	-0.530612	0.00813411
k__Bacteria.p__Proteobacteria.c__Alphaproteobacteria.o__Sphingomonadales.f__Sphingomonadaceae.g__Kaistobacter (interacts with) k__Bacteria.p__Proteobacteria.c__Alphaproteobacteria.o__Rhizobiales.f__Hyphomicrobiaceae.g__Devosia	-0.523077	0.00342186
k__Bacteria.p__Proteobacteria.c__Deltaproteobacteria.o__Myxococcales.f__Haliangiaceae.g__ (interacts with) k__Bacteria.p__Proteobacteria.c__Alphaproteobacteria.o__Rhizobiales.f__Hyphomicrobiaceae.g__Devosia	-0.523077	0.00468479
k__Fungi.p__Ascomycota.c__Pezizomycetes.o__Pezizales.f__Pezizales_fam_Incertae_sedis.g__Cephaliophora (interacts with) k__Fungi.p__Ascomycota.c__Leotiomycetes.o__Leotiomycetes_ord_Incertae_sedis.o._._Leotiomycetes._ord._Incertae._sedis_unclassified.o._._Leotiomycetes._ord._Incertae._sedis_unclassified	-0.519487	0.00764282
k__Bacteria.p__Proteobacteria.c__Betaproteobacteria.o__Burkholderiales.f__Comamonadaceae.g__ (interacts with) k__Bacteria.p__Proteobacteria.c__Alphaproteobacteria.o__.f__.g__	-0.513846	0.00522216
k__Bacteria.p__Proteobacteria.c__Betaproteobacteria.o__MND1.f__.g__ (interacts with) k__Bacteria.p__Proteobacteria.c__Alphaproteobacteria.o__Caulobacterales.f__Caulobacteraceae.g__Mycoplana	-0.50359	0.00759599
k__Fungi.p__Ascomycota.c__Sordariomycetes.o__Microascales.f__Microascaceae.g__Pseudallescheria (interacts with) k__Bacteria.p__Proteobacteria.c__Alphaproteobacteria.o__Caulobacterales.f__Caulobacteraceae.g__Mycoplana	-0.50359	0.00427435
k__Bacteria.p__Proteobacteria.c__Alphaproteobacteria.o__Rhizobiales.f__Phyllobacteriaceae.g__ (interacts with) k__Bacteria.p__Bacteroidetes.c__Cytophagia.o__Cytophagales.f__Cytophagaceae.g__	-0.500513	0.00126056
k__Bacteria.p__Proteobacteria.c__Gammaproteobacteria.o__Thiotrichales.f__Piscirickettsiaceae.g__ (interacts with) k__Bacteria.p__Proteobacteria.c__Deltaproteobacteria.o__Myxococcales.f__.g__	0.505641	0.00564551
k__Bacteria.p__Proteobacteria.c__Gammaproteobacteria.o__Xanthomonadales.f__Sinobacteraceae.g__ (interacts with) k__Bacteria.p__Proteobacteria.c__Deltaproteobacteria.o__Myxococcales.f__.g__	0.505641	0.00806271
k__Fungi.p__Basidiomycota.c__Agaricomycetes.o__Agaricales.f__Psathyrellaceae.g__Coprinopsis (interacts with) k__Bacteria.p__Gemmatimonadetes.c__Gemm.5.o__.f__.g__	0.506667	0.000684611
k__Bacteria.p__Proteobacteria.c__Alphaproteobacteria.o__Rhizobiales.f__Phyllobacteriaceae.g__ (interacts with) k__Bacteria.p__Bacteroidetes.c__Sphingobacteriia.o__Sphingobacteriales.f__Sphingobacteriaceae.g__	0.507179	0.0012745
k__Bacteria.p__Proteobacteria.c__Gammaproteobacteria.o__Thiotrichales.f__Piscirickettsiaceae.g__ (interacts with) k__Bacteria.p__Proteobacteria.c__Alphaproteobacteria.o__Sphingomonadales.f__Sphingomonadaceae.g__Kaistobacter	0.507179	0.00308161
k__Fungi.p__Basidiomycota.c__Agaricomycetes.o__Agaricales.f__Psathyrellaceae.g__Coprinopsis (interacts with) k__Fungi.p__Ascomycota.c__Pezizomycetes.o__Pezizales.o._._Pezizales_unclassified.o._._Pezizales_unclassified	0.507692	0.00320675
k__Bacteria.p__Proteobacteria.c__Alphaproteobacteria.o__.f__.g__ (interacts with) k__Bacteria.p__Bacteroidetes.c__Cytophagia.o__Cytophagales.f__Flammeovirgaceae.g__	0.509744	0.00211902
k__Bacteria.p__Bacteroidetes.c__Sphingobacteriia.o__Sphingobacteriales.f__Sphingobacteriaceae.g__Sphingobacterium (interacts with) k__Bacteria.p__Bacteroidetes.c__Cytophagia.o__Cytophagales.f__Flammeovirgaceae.g__	0.511282	0.00616548
k__Bacteria.p__Proteobacteria.c__Deltaproteobacteria.o__Myxococcales.f__.g__ (interacts with) k__Bacteria.p__Gemmatimonadetes.c__Gemm.1.o__.f__.g__	0.51641	0.00685667
k__Fungi.p__Ascomycota.c__Dothideomycetes.o__Pleosporales.o._._Pleosporales_unclassified.o._._Pleosporales_unclassified (interacts with) k__Bacteria.p__Proteobacteria.c__Alphaproteobacteria.o__Rhodospirillales.f__Rhodospirillaceae.g__	0.518974	0.00702194
k__Bacteria.p__Chlamydiae.c__Chlamydiia.o__Chlamydiales.f__Rhabdochlamydiaceae.g__Candidatus.Rhabdochlamydia (interacts with) k__Bacteria.p__Acidobacteria.c__Acidobacteria.6.o__iii1.15.f__.g__	0.54	0.00324365
k__Fungi.p__Ascomycota.c__Sordariomycetes.o__Microascales.f__unidentified.g__unidentified (interacts with) k__Fungi.p__Ascomycota.c__Dothideomycetes.o__Pleosporales.f__Sporormiaceae.g__Preussia	0.542051	0.00103551
k__Fungi.p__Ascomycota.c__Dothideomycetes.o__Pleosporales.o._._Pleosporales_unclassified.o._._Pleosporales_unclassified (interacts with) k__Bacteria.p__Proteobacteria.c__Alphaproteobacteria.o__Rhizobiales.Other.Other	0.542564	0.00356776
k__Fungi.p__Ascomycota.c__Dothideomycetes.o__Pleosporales.o._._Pleosporales_unclassified.o._._Pleosporales_unclassified (interacts with) k__Bacteria.p__Proteobacteria.c__Deltaproteobacteria.o__Myxococcales.f__.g__	0.544103	0.00654293
k__Bacteria.p__Proteobacteria.c__Gammaproteobacteria.o__Xanthomonadales.f__Xanthomonadaceae.g__Luteimonas (interacts with) k__Bacteria.p__Bacteroidetes.c__Flavobacteriia.o__Flavobacteriales.f__.Weeksellaceae..g__Chryseobacterium	0.545641	0.00636895
k__Fungi.p__Ascomycota.c__Eurotiomycetes.o__Onygenales.f__Onygenaceae.g__Mallochia (interacts with) k__Bacteria.p__Bacteroidetes.c__Cytophagia.o__Cytophagales.f__Cytophagaceae.g__	0.546154	0.000243121
k__Fungi.p__Ascomycota.c__Pezizomycetes.o__unidentified.f__unidentified.g__unidentified (interacts with) k__Bacteria.p__Bacteroidetes.c__Sphingobacteriia.o__Sphingobacteriales.f__Sphingobacteriaceae.g__	0.549231	0.00159915
k__Fungi.p__Ascomycota.c__Sordariomycetes.o__Sordariales.f__Chaetomiaceae.g__Chaetomium (interacts with) k__Fungi.p__Ascomycota.c__Eurotiomycetes.o__Onygenales.f__Onygenaceae.g__Mallochia	0.551282	0.00112773
k__Fungi.p__Ascomycota.c__Sordariomycetes.o__Sordariales.f__Chaetomiaceae.f._._Chaetomiaceae_unclassified (interacts with) k__Bacteria.p__Proteobacteria.c__Alphaproteobacteria.o__Rhodobacterales.f__Hyphomonadaceae.g__	0.557949	0.00179892
k__Bacteria.p__Proteobacteria.c__Gammaproteobacteria.o__Xanthomonadales.f__Xanthomonadaceae.g__Lysobacter (interacts with) k__Bacteria.p__Actinobacteria.c__Actinobacteria.o__Actinomycetales.f__Thermomonosporaceae.g__Actinomadura	0.562564	0.000948602
k__Bacteria.p__Proteobacteria.c__Gammaproteobacteria.o__Alteromonadales.f__Alteromonadaceae.g__Cellvibrio (interacts with) k__Bacteria.p__Bacteroidetes.c__Cytophagia.o__Cytophagales.f__Flammeovirgaceae.g__	0.566667	0.00314359
k__Fungi.p__Basidiomycota.c__Agaricomycetes.o__Agaricales.f__Psathyrellaceae.g__Coprinopsis (interacts with) k__Fungi.p__Ascomycota.c__Sordariomycetes.o__Hypocreales.f__Hypocreales_fam_Incertae_sedis.f._._Hypocreales._fam._Incertae._sedis_unclassified	0.569231	0.00831229
k__Fungi.p__Ascomycota.c__Eurotiomycetes.o__Eurotiales.f__Eurotiales_fam_Incertae_sedis.g__Thermomyces (interacts with) k__Bacteria.p__Proteobacteria.c__Alphaproteobacteria.o__.f__.g__	0.572821	0.000339693
k__Bacteria.p__Proteobacteria.c__Betaproteobacteria.o__Burkholderiales.f__Alcaligenaceae.g__ (interacts with) k__Bacteria.p__Actinobacteria.c__Actinobacteria.o__Actinomycetales.f__Thermomonosporaceae.g__Actinomadura	0.573333	0.00549725
k__Bacteria.p__Proteobacteria.c__Alphaproteobacteria.o__Rhizobiales.f__Hyphomicrobiaceae.g__Devosia (interacts with) k__Bacteria.p__Bacteroidetes.c__Flavobacteriia.o__Flavobacteriales.f__Flavobacteriaceae.g__	0.573333	0.00372906
k__Bacteria.p__Proteobacteria.c__Gammaproteobacteria.o__Xanthomonadales.f__Xanthomonadaceae.g__Rhodanobacter (interacts with) k__Bacteria.p__Proteobacteria.c__Deltaproteobacteria.o__Myxococcales.f__Haliangiaceae.g__	0.575897	0.00673616
k__Fungi.p__Ascomycota.c__Sordariomycetes.o__Microascales.f__Microascaceae.g__Pseudallescheria (interacts with) k__Bacteria.p__Bacteroidetes.c__Cytophagia.o__Cytophagales.f__Cytophagaceae.g__	0.57641	0.000514003
k__Bacteria.p__Bacteroidetes.c__Sphingobacteriia.o__Sphingobacteriales.f__Sphingobacteriaceae.g__ (interacts with) k__Bacteria.p__Bacteroidetes.c__Flavobacteriia.o__Flavobacteriales.f__Flavobacteriaceae.Other	0.577436	0.00164803
k__Bacteria.p__Proteobacteria.c__Gammaproteobacteria.o__Xanthomonadales.f__Xanthomonadaceae.g__Lysobacter (interacts with) k__Bacteria.p__Bacteroidetes.c__Sphingobacteriia.o__Sphingobacteriales.f__Sphingobacteriaceae.g__	0.577436	0.0078815
k__Bacteria.p__Proteobacteria.c__Gammaproteobacteria.o__Xanthomonadales.f__Xanthomonadaceae.g__Luteimonas (interacts with) k__Bacteria.p__Proteobacteria.c__Alphaproteobacteria.o__Rhizobiales.f__Phyllobacteriaceae.g__	0.577436	0.00482936
k__Bacteria.p__Proteobacteria.c__Gammaproteobacteria.o__Xanthomonadales.f__Sinobacteraceae.g__ (interacts with) k__Bacteria.p__Proteobacteria.c__Alphaproteobacteria.o__Sphingomonadales.f__Sphingomonadaceae.g__Kaistobacter	0.577436	0.000374894
k__Fungi.p__Ascomycota.c__Pezizomycetes.o__Pezizales.f__Pyronemataceae.g__Pseudaleuria (interacts with) k__Fungi.p__Ascomycota.c__Leotiomycetes.o__Leotiomycetes_ord_Incertae_sedis.f__Leotiomycetes_fam_Incertae_sedis.g__Geomyces	0.577949	2.91e-05
k__Bacteria.p__Proteobacteria.c__Gammaproteobacteria.o__Thiotrichales.f__Piscirickettsiaceae.g__ (interacts with) k__Bacteria.p__Gemmatimonadetes.c__Gemm.1.o__.f__.g__	0.580513	0.00289833
k__Bacteria.p__Proteobacteria.c__Gammaproteobacteria.o__Alteromonadales.f__Alteromonadaceae.g__Cellvibrio (interacts with) k__Bacteria.p__Bacteroidetes.c__Cytophagia.o__Cytophagales.f__Cyclobacteriaceae.g__	0.582564	0.00249094
k__Bacteria.p__Proteobacteria.c__Alphaproteobacteria.o__Caulobacterales.f__Caulobacteraceae.g__Mycoplana (interacts with) k__Bacteria.p__Bacteroidetes.c__Flavobacteriia.o__Flavobacteriales.f__Flavobacteriaceae.Other	0.582564	0.00434328
k__Bacteria.p__Bacteroidetes.c__Sphingobacteriia.o__Sphingobacteriales.f__Sphingobacteriaceae.g__Sphingobacterium (interacts with) k__Bacteria.p__Bacteroidetes.c__Cytophagia.o__Cytophagales.f__Cyclobacteriaceae.g__	0.584103	0.0091512
k__Fungi.p__Ascomycota.c__Pezizomycetes.o__Pezizales.f__Ascobolaceae.g__unidentified (interacts with) k__Bacteria.p__Proteobacteria.c__Gammaproteobacteria.o__Xanthomonadales.f__Xanthomonadaceae.g__Lysobacter	0.590256	8.06e-05
k__Bacteria.p__Proteobacteria.c__Gammaproteobacteria.o__Pseudomonadales.f__Pseudomonadaceae.g__Pseudomonas (interacts with) k__Bacteria.p__Bacteroidetes.c__.Saprospirae..o__.Saprospirales..f__Saprospiraceae.g__	0.590769	0.000395499
k__Fungi.p__Ascomycota.c__Sordariomycetes.o__Microascales.f__unidentified.g__unidentified (interacts with) k__Bacteria.p__Proteobacteria.c__Betaproteobacteria.o__Burkholderiales.f__Comamonadaceae.g__	0.591795	0.000335988
k__Bacteria.p__Chlamydiae.c__Chlamydiia.o__Chlamydiales.f__Rhabdochlamydiaceae.g__Candidatus.Rhabdochlamydia (interacts with) k__Bacteria.p__Bacteroidetes.c__Flavobacteriia.o__Flavobacteriales.f__Flavobacteriaceae.g__Flavobacterium	0.594359	0.000314715
k__Bacteria.p__Proteobacteria.c__Alphaproteobacteria.o__Rhodospirillales.f__Rhodospirillaceae.g__ (interacts with) k__Bacteria.p__Chlamydiae.c__Chlamydiia.o__Chlamydiales.f__Rhabdochlamydiaceae.g__Candidatus.Rhabdochlamydia	0.601026	0.00134506
k__Bacteria.p__Bacteroidetes.c__Sphingobacteriia.o__Sphingobacteriales.f__Sphingobacteriaceae.g__ (interacts with) k__Bacteria.p__Actinobacteria.c__Actinobacteria.o__Actinomycetales.f__Thermomonosporaceae.g__Actinomadura	0.602564	0.00437695
k__Bacteria.p__Proteobacteria.c__Alphaproteobacteria.o__Rhizobiales.f__Hyphomicrobiaceae.g__Devosia (interacts with) k__Bacteria.p__Proteobacteria.c__Alphaproteobacteria.o__Caulobacterales.f__Caulobacteraceae.g__Mycoplana	0.602564	0.000551211
k__Bacteria.p__Proteobacteria.c__Gammaproteobacteria.o__Xanthomonadales.f__Xanthomonadaceae.g__Lysobacter (interacts with) k__Bacteria.p__Proteobacteria.c__Gammaproteobacteria.o__Pseudomonadales.f__Moraxellaceae.g__Psychrobacter	0.604103	0.000654732
k__Fungi.p__Ascomycota.c__Sordariomycetes.o__Microascales.f__unidentified.g__unidentified (interacts with) k__Bacteria.p__Bacteroidetes.c__Flavobacteriia.o__Flavobacteriales.f__Flavobacteriaceae.g__Arenibacter	0.615897	0.000430187
k__Fungi.p__Ascomycota.c__Dothideomycetes.o__Pleosporales.f__Sporormiaceae.g__Preussia (interacts with) k__Bacteria.p__Proteobacteria.c__Betaproteobacteria.o__Burkholderiales.f__Comamonadaceae.g__	0.61641	0.00116444
k__Fungi.p__Ascomycota.c__Sordariomycetes.o__Sordariales.o._._Sordariales_unclassified.o._._Sordariales_unclassified (interacts with) k__Fungi.p__Ascomycota.c__Sordariomycetes.o__Sordariales.f__Chaetomiaceae.g__Chaetomium	0.619487	0.00122218
k__Bacteria.p__Proteobacteria.c__Alphaproteobacteria.o__Rhizobiales.f__Phyllobacteriaceae.g__ (interacts with) k__Bacteria.p__Proteobacteria.c__Alphaproteobacteria.o__Rhizobiales.f__Hyphomicrobiaceae.g__Devosia	0.622564	0.000408805
k__Bacteria.p__Proteobacteria.c__Gammaproteobacteria.o__Methylococcales.f__Methylococcaceae.g__Methylocaldum (interacts with) k__Bacteria.p__Proteobacteria.c__Gammaproteobacteria.o__Methylococcales.Other.Other	0.62359	0.00153675
k__Bacteria.p__Proteobacteria.c__Gammaproteobacteria.o__Xanthomonadales.f__Sinobacteraceae.g__ (interacts with) k__Bacteria.p__Proteobacteria.c__Gammaproteobacteria.o__Thiotrichales.f__Piscirickettsiaceae.g__	0.625128	0.00589722
k__Bacteria.p__Proteobacteria.c__Betaproteobacteria.o__MND1.f__.g__ (interacts with) k__Bacteria.p__Proteobacteria.c__Alphaproteobacteria.o__Sphingomonadales.f__Sphingomonadaceae.g__Kaistobacter	0.631795	7.81e-05
k__Bacteria.p__Proteobacteria.c__Gammaproteobacteria.o__Xanthomonadales.f__Xanthomonadaceae.g__Luteimonas (interacts with) k__Bacteria.p__Proteobacteria.c__Gammaproteobacteria.o__Pseudomonadales.f__Moraxellaceae.g__Psychrobacter	0.631795	0.00151697
k__Bacteria.p__Proteobacteria.c__Gammaproteobacteria.o__Xanthomonadales.f__Xanthomonadaceae.g__Luteimonas (interacts with) k__Bacteria.p__Proteobacteria.c__Gammaproteobacteria.o__Xanthomonadales.f__Xanthomonadaceae.Other	0.646154	0.00122156
k__Bacteria.p__Proteobacteria.c__Alphaproteobacteria.o__Rhizobiales.Other.Other (interacts with) k__Bacteria.p__Gemmatimonadetes.c__Gemm.1.o__.f__.g__	0.656923	0.0011807
k__Bacteria.p__Proteobacteria.c__Deltaproteobacteria.o__Myxococcales.f__.g__ (interacts with) k__Bacteria.p__Proteobacteria.c__Alphaproteobacteria.o__Rhodospirillales.f__Rhodospirillaceae.g__	0.66359	0.000294338
k__Bacteria.p__Proteobacteria.c__Gammaproteobacteria.o__Pseudomonadales.f__Pseudomonadaceae.g__Pseudomonas (interacts with) k__Bacteria.p__Bacteroidetes.c__Cytophagia.o__Cytophagales.f__Flammeovirgaceae.g__	0.670256	0.000869779
k__Bacteria.p__Proteobacteria.c__Gammaproteobacteria.o__Xanthomonadales.f__Xanthomonadaceae.g__Luteimonas (interacts with) k__Bacteria.p__Bacteroidetes.c__Sphingobacteriia.o__Sphingobacteriales.f__Sphingobacteriaceae.g__	0.670256	5.46e-05
k__Bacteria.p__Gemmatimonadetes.c__Gemm.1.o__.f__.g__ (interacts with) k__Bacteria.p__Chlamydiae.c__Chlamydiia.o__Chlamydiales.f__Rhabdochlamydiaceae.g__Candidatus.Rhabdochlamydia	0.680513	0.000236379
k__Bacteria.p__Proteobacteria.c__Gammaproteobacteria.o__Pseudomonadales.f__Moraxellaceae.g__Psychrobacter (interacts with) k__Bacteria.p__Bacteroidetes.c__Sphingobacteriia.o__Sphingobacteriales.f__Sphingobacteriaceae.g__	0.706154	0.000171517
k__Fungi.p__Ascomycota.c__Sordariomycetes.o__Sordariales.f__Chaetomiaceae.g__Chaetomium (interacts with) k__Bacteria.p__Bacteroidetes.c__Cytophagia.o__Cytophagales.f__Cytophagaceae.g__	0.717949	0.000999037
k__Bacteria.p__Proteobacteria.c__Alphaproteobacteria.o__.f__.g__ (interacts with) k__Bacteria.p__Gemmatimonadetes.c__Gemm.5.o__.f__.g__	0.717949	0.000158136
k__Bacteria.p__Bacteroidetes.c__Sphingobacteriia.o__Sphingobacteriales.f__Sphingobacteriaceae.g__ (interacts with) k__Bacteria.p__Bacteroidetes.c__Flavobacteriia.o__Flavobacteriales.f__.Weeksellaceae..g__Chryseobacterium	0.720513	0.000181816
k__Bacteria.p__Proteobacteria.c__Deltaproteobacteria.o__Myxococcales.f__.g__ (interacts with) k__Bacteria.p__Proteobacteria.c__Alphaproteobacteria.o__Rhodobacterales.f__Hyphomonadaceae.g__	0.720513	3.6e-05
k__Bacteria.p__Proteobacteria.c__Alphaproteobacteria.o__Rhizobiales.f__Phyllobacteriaceae.g__ (interacts with) k__Bacteria.p__Proteobacteria.c__Alphaproteobacteria.o__Caulobacterales.f__Caulobacteraceae.g__Mycoplana	0.724615	6.17e-05
k__Bacteria.p__Proteobacteria.c__Gammaproteobacteria.o__Thiotrichales.f__Piscirickettsiaceae.g__ (interacts with) k__Bacteria.p__Acidobacteria.c__Acidobacteria.6.o__iii1.15.f__.g__	0.727692	0.000251846
k__Fungi.p__Ascomycota.c__Sordariomycetes.o__Sordariales.o._._Sordariales_unclassified.o._._Sordariales_unclassified (interacts with) k__Fungi.p__Ascomycota.c__Pezizomycetes.o__Pezizales.f__Pyronemataceae.g__Cleistothelebolus	0.733846	7.9e-06
k__Bacteria.p__Proteobacteria.c__Gammaproteobacteria.o__Alteromonadales.f__Alteromonadaceae.g__Cellvibrio (interacts with) k__Bacteria.p__Bacteroidetes.c__Sphingobacteriia.o__Sphingobacteriales.f__Sphingobacteriaceae.g__Sphingobacterium	0.737949	5.33e-05
k__Bacteria.p__Proteobacteria.c__Gammaproteobacteria.o__Thiotrichales.f__Piscirickettsiaceae.g__ (interacts with) k__Bacteria.p__Proteobacteria.c__Betaproteobacteria.o__MND1.f__.g__	0.753846	1.7e-05
k__Bacteria.p__Proteobacteria.c__Gammaproteobacteria.o__Xanthomonadales.f__Xanthomonadaceae.g__Rhodanobacter (interacts with) k__Bacteria.p__Proteobacteria.c__Gammaproteobacteria.o__Methylococcales.Other.Other	0.787179	4.96e-06
k__Bacteria.p__Proteobacteria.c__Alphaproteobacteria.o__Rhizobiales.Other.Other (interacts with) k__Bacteria.p__Bacteroidetes.c__Flavobacteriia.o__Flavobacteriales.f__Flavobacteriaceae.g__Flavobacterium	0.798974	0.0015052
