# Supplementary material for: Exploring the long-term effect of plastic on compost microbiome
Source: PLoS One. 2019 Mar 25;14(3):e0214376. doi: 10.1371/journal.pone.0214376 (PMC6433246; doi:10.1371/journal.pone.0214376)
Supplement: S11 Table — (XLSX) [file pone.0214376.s014.xlsx]

## Sheet: Nodes_stat_01_0_5.csv
Table S11. Nodes common to both bulk and plastic-associated compost microbial community co-occurrence networks.
Taxa	BetweennessCentrality_plastic	BetweennessCentrality_bulk	ClosenessCentrality_plastic	ClosenessCentrality_bulk	Degree_plastic	Degree_bulk
k__Bacteria.p__Acidobacteria.c__Acidobacteria.6.o__iii1.15.f__.g__	0.0852515	0.00880377	0.242105	0.289593	7	13
k__Bacteria.p__Bacteroidetes.c__.Saprospirae..o__.Saprospirales..f__Saprospiraceae.g__	0.215805	0.268537	0.298701	0.355556	11	5
k__Bacteria.p__Bacteroidetes.c__Cytophagia.o__Cytophagales.f__Cyclobacteriaceae.g__	0.0649674	0.00277001	0.319444	0.283186	4	4
k__Bacteria.p__Bacteroidetes.c__Cytophagia.o__Cytophagales.f__Cytophagaceae.g__	0	0.0496219	0.220447	0.289593	1	8
k__Bacteria.p__Bacteroidetes.c__Cytophagia.o__Cytophagales.f__Flammeovirgaceae.g__	0.281526	0.335756	0.323944	0.344086	5	11
k__Bacteria.p__Bacteroidetes.c__Flavobacteriia.o__Flavobacteriales.f__.Weeksellaceae..g__Chryseobacterium	0.0786555	0.00232772	0.291139	0.283186	5	9
k__Bacteria.p__Bacteroidetes.c__Flavobacteriia.o__Flavobacteriales.f__Flavobacteriaceae.g__	0.0806381	0.0515539	0.281633	0.335079	8	12
k__Bacteria.p__Bacteroidetes.c__Flavobacteriia.o__Flavobacteriales.f__Flavobacteriaceae.g__Aequorivita	0.0340203	0.00855719	0.256506	0.292237	5	7
k__Bacteria.p__Bacteroidetes.c__Flavobacteriia.o__Flavobacteriales.f__Flavobacteriaceae.g__Arenibacter	0	0.0297749	0.204748	0.238806	1	7
k__Bacteria.p__Bacteroidetes.c__Flavobacteriia.o__Flavobacteriales.f__Flavobacteriaceae.Other	0.00503481	0.00125563	0.255556	0.283186	4	4
k__Bacteria.p__Bacteroidetes.c__Sphingobacteriia.o__Sphingobacteriales.f__Sphingobacteriaceae.g__	0.0979481	0.0976739	0.281633	0.347826	7	18
k__Bacteria.p__Chloroflexi.c__Anaerolineae.o__CFB.26.f__.g__	0.00613036	0.032672	0.237931	0.222222	7	4
k__Bacteria.p__Gemmatimonadetes.c__Gemm.1.o__.f__.g__	0	0.0460261	0.237931	0.333333	5	14
k__Bacteria.p__Gemmatimonadetes.c__Gemm.5.o__.f__.g__	0.0263922	0.0257015	0.257463	0.244275	11	8
k__Bacteria.p__Proteobacteria.c__Alphaproteobacteria.o__Caulobacterales.f__Caulobacteraceae.g__Mycoplana	0	0.0346217	0.236301	0.324873	2	11
k__Bacteria.p__Proteobacteria.c__Alphaproteobacteria.o__Rhizobiales.f__Phyllobacteriaceae.g__	0	0.0377387	0.246429	0.331606	2	9
k__Bacteria.p__Proteobacteria.c__Alphaproteobacteria.o__Rhizobiales.Other.Other	0.0289855	0.053616	0.237931	0.32	4	10
k__Bacteria.p__Proteobacteria.c__Alphaproteobacteria.o__Rhodobacterales.f__Hyphomonadaceae.g__	0.156279	0.0324269	0.281633	0.292237	10	8
k__Bacteria.p__Proteobacteria.c__Alphaproteobacteria.o__Rhodospirillales.f__Rhodospirillaceae.g__	0.121262	0.0324622	0.296137	0.326531	10	12
k__Bacteria.p__Proteobacteria.c__Alphaproteobacteria.o__Sphingomonadales.f__Sphingomonadaceae.g__Kaistobacter	0.168069	0.0159949	0.276	0.307692	5	7
k__Bacteria.p__Proteobacteria.c__Betaproteobacteria.o__Burkholderiales.f__Alcaligenaceae.g__	0.125107	0.0417129	0.297414	0.335079	9	9
k__Bacteria.p__Proteobacteria.c__Betaproteobacteria.o__MND1.f__.g__	0.023408	0.0222513	0.252747	0.315271	7	9
k__Bacteria.p__Proteobacteria.c__Deltaproteobacteria.o__Myxococcales.f__.g__	0.0575448	0.0455844	0.197708	0.30622	3	16
k__Bacteria.p__Proteobacteria.c__Gammaproteobacteria.o__Methylococcales.f__Methylococcaceae.g__Methylocaldum	0.00736715	0	0.288703	0.259109	5	2
k__Bacteria.p__Proteobacteria.c__Gammaproteobacteria.o__Pseudomonadales.f__Moraxellaceae.g__Psychrobacter	0.135137	0.00357913	0.32093	0.288288	8	11
k__Bacteria.p__Proteobacteria.c__Gammaproteobacteria.o__Pseudomonadales.f__Pseudomonadaceae.g__Pseudomonas	0	0.061124	0.165468	0.303318	1	4
k__Bacteria.p__Proteobacteria.c__Gammaproteobacteria.o__Xanthomonadales.f__Sinobacteraceae.g__	0.027789	0.00666004	0.27381	0.283186	7	11
k__Bacteria.p__Proteobacteria.c__Gammaproteobacteria.o__Xanthomonadales.f__Xanthomonadaceae.g__Lysobacter	0.110191	0.0258509	0.263359	0.321608	4	7
k__Fungi.p__Ascomycota.c__Dothideomycetes.o__Pleosporales.f__Sporormiaceae.g__Preussia	0.0461375	0	0.254613	0.231047	8	3
k__Fungi.p__Ascomycota.c__Eurotiomycetes.o__Eurotiales.f__Eurotiales_fam_Incertae_sedis.g__Thermomyces	0.0762249	0.0156132	0.262357	0.243346	7	8
k__Fungi.p__Ascomycota.c__Leotiomycetes.o__Leotiomycetes_ord_Incertae_sedis.f__Leotiomycetes_fam_Incertae_sedis.g__Geomyces	0.0571185	0.0381523	0.198276	0.216216	3	2
k__Fungi.p__Ascomycota.c__Leotiomycetes.o__Leotiomycetes_ord_Incertae_sedis.o._._Leotiomycetes._ord._Incertae._sedis_unclassified.o._._Leotiomycetes._ord._Incertae._sedis_unclassified	0	0	0.257463	1	3	1
k__Fungi.p__Ascomycota.c__Pezizomycetes.o__Pezizales.f__Ascobolaceae.g__unidentified	0.00278133	0.00370659	0.234694	0.267782	3	3
k__Fungi.p__Ascomycota.c__Pezizomycetes.o__Pezizales.f__Pezizales_fam_Incertae_sedis.g__Cephaliophora	0	0	0.172932	1	1	1
k__Fungi.p__Ascomycota.c__Pezizomycetes.o__Pezizales.f__Pyronemataceae.g__Cleistothelebolus	0.0289855	0.0594774	0.166667	0.223776	2	3
k__Fungi.p__Ascomycota.c__Pezizomycetes.o__Pezizales.o._._Pezizales_unclassified.o._._Pezizales_unclassified	0	0	0.19382	0.191617	1	1
k__Fungi.p__Ascomycota.c__Sordariomycetes.o__Microascales.f__Microascaceae.g__Pseudallescheria	0	0.00649579	0.253676	0.296296	2	5
k__Fungi.p__Ascomycota.c__Sordariomycetes.o__Microascales.f__unidentified.g__unidentified	0.0528733	0.134805	0.277108	0.286996	10	7
k__Fungi.p__Ascomycota.c__Sordariomycetes.o__Sordariales.f__Chaetomiaceae.g__Chaetomium	0	0.0715782	0.20354	0.26556	1	3
k__Fungi.p__Ascomycota.p._._Ascomycota_unclassified.p._._Ascomycota_unclassified.p._._Ascomycota_unclassified.p._._Ascomycota_unclassified	0	9.697e-05	0.220447	0.266667	1	3
k__Fungi.p__Basidiomycota.c__Agaricomycetes.o__Agaricales.f__Bolbitiaceae.g__Conocybe	0	0	0.192737	0.222997	1	2
k__Fungi.p__Basidiomycota.c__Agaricomycetes.o__Agaricales.f__Psathyrellaceae.g__Coprinellus	0	0	1	0.182336	1	1
k__Fungi.p__Basidiomycota.c__Agaricomycetes.o__Agaricales.f__Psathyrellaceae.g__Coprinopsis	0	0.0408907	0.182058	0.236162	1	6
k__Fungi.p__Basidiomycota.c__Microbotryomycetes.o__Sporidiobolales.f__Sporidiobolales_fam_Incertae_sedis.g__Sporobolomyces	0	0	0.143154	0.183381	1	1
